# Supplementary material for: Chlorido(chloro­difluoro­acetato-κO)bis(1,10-phenanthroline-κ2 N,N′)manganese(II)
Source: Acta Crystallogr Sect E Struct Rep Online. 2008 Apr 23;64(Pt 5):m709. doi: 10.1107/S1600536808010829 (PMC2961075; doi:10.1107/S1600536808010829)
Supplement: Supplementary file 1 [file e-64-0m709-sup1.cif]

##############################################################################
###                                                                        ###
###        Electronic paper (Acta Crystallographica Section E)             ###
###                                                                        ###
##############################################################################
#                                                                            #
# This CIF contains the data in a paper accepted for publication in Acta     #
# Crystallographica Section E. It conforms to the requirements of Notes      #
# for Authors for Section E, and has been peer reviewed under the auspices   #
# of the IUCr Commission on Journals.                                        #
#                                                                            #
# Full details of the Crystallographic Information File format               #
# are given in the paper "The Crystallographic Information File (CIF):       #
# a New Standard Archive File for Crystallography" by S. R. Hall, F. H.      #
# Allen and I. D. Brown [Acta Cryst. (1991), A47, 655-685].                  #
#                                                                            #
# The current version of the core CIF dictionary is obtainable from          #
# ftp://ftp.iucr.org/pub/cif_core.dic. The current version number is 2.4.    #
#                                                                            #
# Software is freely available for graphical display of the structure(s) in  #
# this CIF.  For information consult the CIF home page http://www.iucr.org/  #
# cif/home.html                                                              #
#                                                                            #
# This file may be used for bona fide research purposes within the           #
# scientific community so long as proper attribution is given to the journal # 
# article from which it was obtained.                                        #
#                                                                            #
##############################################################################
                                             
data_I
_audit_creation_method     SHELXL-97
_chemical_name_systematic
;
Chlorido(chlorodifluoroacetato-\kO)bis(1,10-phenanthroline-
\k^2^<i>N</i>,<i>N</i>')manganese(II)
;
_chemical_name_common     ?
_chemical_formula_moiety     'C26 H16 Cl2 F2 Mn N4 O2'
_chemical_formula_sum     'C26 H16 Cl2 F2 Mn N4 O2'
_chemical_formula_iupac     '[Mn (C2 Cl F2 O2) Cl (C12 H8 N2)2]'
_chemical_formula_weight     580.27
_chemical_melting_point     ?
_symmetry_cell_setting     monoclinic
_symmetry_space_group_name_H-M     'P 21/c'
_symmetry_space_group_name_Hall     '-P 2ybc'
loop_
    _symmetry_equiv_pos_as_xyz
    'x, y, z'
    '-x, y+1/2, -z+1/2'
    '-x, -y, -z'
    'x, -y-1/2, z-1/2'
_cell_length_a     16.8822(4)
_cell_length_b     10.3781(3)
_cell_length_c     14.8364(5)
_cell_angle_alpha     90.00
_cell_angle_beta     108.813(2)
_cell_angle_gamma     90.00
_cell_volume     2460.50(10)
_cell_formula_units_Z     4
_cell_measurement_reflns_used     2908
_cell_measurement_theta_min     2.3
_cell_measurement_theta_max     21.4
_cell_measurement_temperature     100(2)
_exptl_crystal_description     'Irregular block'
_exptl_crystal_colour     Yellow
_exptl_crystal_size_max     0.20
_exptl_crystal_size_mid     0.15
_exptl_crystal_size_min     0.10
_exptl_crystal_density_diffrn     1.566
_exptl_crystal_density_meas     ?
_exptl_crystal_density_method     'not measured'
_exptl_crystal_F_000     1172
_exptl_absorpt_coefficient_mu     0.802
_exptl_absorpt_correction_type     multi-scan
_exptl_absorpt_process_details     '(SADABS; Sheldrick, 1996)'
_exptl_absorpt_correction_T_min     0.8561
_exptl_absorpt_correction_T_max     0.9241
_diffrn_ambient_temperature     100(2)
_diffrn_radiation_type     MoK\a
_diffrn_radiation_wavelength     0.71073
_diffrn_radiation_source     'fine-focus sealed tube'
_diffrn_radiation_monochromator     graphite
_diffrn_measurement_device_type     'Bruker SMART APEX'
_diffrn_measurement_method     \w
_diffrn_detector_area_resol_mean     ?
_diffrn_reflns_number     30077
_diffrn_reflns_av_R_equivalents     0.1042
_diffrn_reflns_av_sigmaI/netI     0.0872
_diffrn_reflns_theta_min     1.27
_diffrn_reflns_theta_max     27.50
_diffrn_reflns_theta_full     27.50
_diffrn_measured_fraction_theta_max     0.996
_diffrn_measured_fraction_theta_full     0.996
_diffrn_reflns_limit_h_min     -21
_diffrn_reflns_limit_h_max     21
_diffrn_reflns_limit_k_min     -13
_diffrn_reflns_limit_k_max     13
_diffrn_reflns_limit_l_min     -19
_diffrn_reflns_limit_l_max     14
_diffrn_standards_number     0
_diffrn_standards_interval_count     0
_diffrn_standards_interval_time     0
_diffrn_standards_decay_%     0
_reflns_number_total     5628
_reflns_number_gt     3863
_reflns_threshold_expression     I>2\s(I)
_refine_ls_structure_factor_coef     Fsqd
_refine_ls_matrix_type     full
_refine_ls_R_factor_all     0.0905
_refine_ls_R_factor_gt     0.0569
_refine_ls_wR_factor_gt     0.1369
_refine_ls_wR_factor_ref     0.1648
_refine_ls_goodness_of_fit_ref     1.038
_refine_ls_restrained_S_all     1.038
_refine_ls_number_reflns     5628
_refine_ls_number_parameters     334
_refine_ls_number_restraints     0
_refine_ls_hydrogen_treatment     constr
_refine_ls_weighting_scheme     calc
_refine_ls_weighting_details
                 'calc w=1/[\s^2^(Fo^2^)+(0.0868P)^2^] where P=(Fo^2^+2Fc^2^)/3'
_atom_sites_solution_hydrogens     geom
_atom_sites_solution_primary     direct
_atom_sites_solution_secondary     difmap
_refine_ls_shift/su_max     0.001
_refine_ls_shift/su_mean     0.000
_refine_diff_density_max     1.000
_refine_diff_density_min     -0.625
_refine_ls_extinction_method     none
_refine_ls_extinction_coef     ?
loop_
    _atom_type_symbol
    _atom_type_description
    _atom_type_scat_dispersion_real
    _atom_type_scat_dispersion_imag
    _atom_type_scat_source
    'C' 'C' 0.0033 0.0016
                         'International Tables Vol C Tables 4.2.6.8 and 6.1.1.4'
    'H' 'H' 0.0000 0.0000
                         'International Tables Vol C Tables 4.2.6.8 and 6.1.1.4'
    'N' 'N' 0.0061 0.0033
                         'International Tables Vol C Tables 4.2.6.8 and 6.1.1.4'
    'O' 'O' 0.0106 0.0060
                         'International Tables Vol C Tables 4.2.6.8 and 6.1.1.4'
    'F' 'F' 0.0171 0.0103
                         'International Tables Vol C Tables 4.2.6.8 and 6.1.1.4'
    'Cl' 'Cl' 0.1484 0.1585
                         'International Tables Vol C Tables 4.2.6.8 and 6.1.1.4'
    'Mn' 'Mn' 0.3368 0.7283
                         'International Tables Vol C Tables 4.2.6.8 and 6.1.1.4'
_computing_data_collection     'APEX2 (Bruker, 2007)'
_computing_cell_refinement     'SAINT (Bruker, 2007)'
_computing_data_reduction     'SAINT (Bruker, 2007)'
_computing_structure_solution     'SHELXS97 (Sheldrick, 2008)'
_computing_structure_refinement     'SHELXL97 (Sheldrick, 2008)'
_computing_molecular_graphics     'X-SEED (Barbour, 2001)'
_computing_publication_material     'publCIF (Westrip, 2008)'
loop_
    _atom_site_type_symbol
    _atom_site_label
    _atom_site_fract_x
    _atom_site_fract_y
    _atom_site_fract_z
    _atom_site_U_iso_or_equiv
    _atom_site_adp_type
    _atom_site_calc_flag
    _atom_site_refinement_flags
    _atom_site_occupancy
    _atom_site_disorder_assembly
    _atom_site_disorder_group
    Mn Mn1 0.28449(3) 0.63507(5) 0.17308(4) 0.02130(16) Uani d . 1 . .
    Cl Cl1 0.33600(5) 0.60920(8) 0.03799(6) 0.0247(2) Uani d . 1 . .
    Cl Cl2 0.21097(8) 1.04489(11) 0.29372(9) 0.0536(3) Uani d . 1 . .
    F F1 0.09738(14) 1.0724(2) 0.1347(2) 0.0545(8) Uani d . 1 . .
    F F2 0.22337(14) 1.0904(2) 0.13132(18) 0.0402(6) Uani d . 1 . .
    O O1 0.24710(14) 0.8334(2) 0.15829(18) 0.0264(6) Uani d . 1 . .
    O O2 0.10701(14) 0.8221(2) 0.1178(2) 0.0330(6) Uani d . 1 . .
    N N1 0.17254(16) 0.5061(3) 0.1004(2) 0.0240(6) Uani d . 1 . .
    N N2 0.21023(16) 0.6109(3) 0.2757(2) 0.0230(6) Uani d . 1 . .
    N N3 0.39971(15) 0.7160(3) 0.2897(2) 0.0219(6) Uani d . 1 . .
    N N4 0.36197(16) 0.4637(3) 0.2525(2) 0.0215(6) Uani d . 1 . .
    C C1 0.1249(2) 0.4714(3) 0.1547(3) 0.0239(7) Uani d . 1 . .
    C C2 0.1524(2) 0.4572(3) 0.0131(3) 0.0275(8) Uani d . 1 . .
    H H2 0.1857 0.4800 -0.0254 0.033 Uiso calc R 1 . .
    C C3 0.0848(2) 0.3739(3) -0.0250(3) 0.0338(9) Uani d . 1 . .
    H H3 0.0720 0.3432 -0.0885 0.041 Uiso calc R 1 . .
    C C4 0.0376(2) 0.3369(3) 0.0295(3) 0.0312(9) Uani d . 1 . .
    H H4 -0.0080 0.2793 0.0049 0.037 Uiso calc R 1 . .
    C C5 0.0572(2) 0.3857(3) 0.1237(3) 0.0279(8) Uani d . 1 . .
    C C6 0.0103(2) 0.3542(3) 0.1854(3) 0.0328(9) Uani d . 1 . .
    H H6 -0.0356 0.2963 0.1638 0.039 Uiso calc R 1 . .
    C C7 0.0297(2) 0.4050(4) 0.2738(3) 0.0313(9) Uani d . 1 . .
    H H7 -0.0018 0.3813 0.3140 0.038 Uiso calc R 1 . .
    C C8 0.0975(2) 0.4944(3) 0.3072(3) 0.0266(8) Uani d . 1 . .
    C C9 0.1187(2) 0.5535(3) 0.3974(3) 0.0294(8) Uani d . 1 . .
    H H9 0.0885 0.5332 0.4397 0.035 Uiso calc R 1 . .
    C C10 0.1829(2) 0.6399(3) 0.4236(3) 0.0316(8) Uani d . 1 . .
    H H10 0.1973 0.6819 0.4836 0.038 Uiso calc R 1 . .
    C C11 0.2276(2) 0.6658(3) 0.3604(3) 0.0248(7) Uani d . 1 . .
    H H11 0.2724 0.7257 0.3795 0.030 Uiso calc R 1 . .
    C C12 0.14495(19) 0.5264(3) 0.2484(3) 0.0228(7) Uani d . 1 . .
    C C13 0.45711(19) 0.6274(3) 0.3381(2) 0.0217(7) Uani d . 1 . .
    C C14 0.4167(2) 0.8390(3) 0.3096(3) 0.0274(8) Uani d . 1 . .
    H H14 0.3766 0.9014 0.2767 0.033 Uiso calc R 1 . .
    C C15 0.4910(2) 0.8821(3) 0.3767(3) 0.0299(8) Uani d . 1 . .
    H H15 0.5006 0.9716 0.3891 0.036 Uiso calc R 1 . .
    C C16 0.5496(2) 0.7935(3) 0.4243(3) 0.0282(8) Uani d . 1 . .
    H H16 0.6007 0.8210 0.4696 0.034 Uiso calc R 1 . .
    C C17 0.5338(2) 0.6622(3) 0.4060(3) 0.0251(8) Uani d . 1 . .
    C C18 0.5921(2) 0.5629(3) 0.4517(3) 0.0291(8) Uani d . 1 . .
    H H18 0.6446 0.5861 0.4962 0.035 Uiso calc R 1 . .
    C C19 0.5738(2) 0.4374(3) 0.4329(3) 0.0280(8) Uani d . 1 . .
    H H19 0.6135 0.3737 0.4643 0.034 Uiso calc R 1 . .
    C C20 0.4951(2) 0.3985(3) 0.3662(3) 0.0241(7) Uani d . 1 . .
    C C21 0.4724(2) 0.2692(3) 0.3466(3) 0.0271(8) Uani d . 1 . .
    H H21 0.5097 0.2025 0.3778 0.033 Uiso calc R 1 . .
    C C22 0.3961(2) 0.2393(3) 0.2822(3) 0.0284(8) Uani d . 1 . .
    H H22 0.3795 0.1520 0.2689 0.034 Uiso calc R 1 . .
    C C23 0.3430(2) 0.3395(3) 0.2362(3) 0.0249(8) Uani d . 1 . .
    H H23 0.2906 0.3178 0.1909 0.030 Uiso calc R 1 . .
    C C24 0.43732(19) 0.4937(3) 0.3181(2) 0.0211(7) Uani d . 1 . .
    C C25 0.1748(2) 0.8752(3) 0.1456(2) 0.0234(7) Uani d . 1 . .
    C C26 0.1740(2) 1.0211(3) 0.1694(3) 0.0330(9) Uani d . 1 . .
loop_
    _atom_site_aniso_label
    _atom_site_aniso_U_11
    _atom_site_aniso_U_22
    _atom_site_aniso_U_33
    _atom_site_aniso_U_12
    _atom_site_aniso_U_13
    _atom_site_aniso_U_23
    Mn1 0.0192(3) 0.0265(3) 0.0161(3) -0.00035(19) 0.0028(2) -0.0001(2)
    Cl1 0.0231(4) 0.0310(4) 0.0189(5) 0.0005(3) 0.0053(3) 0.0006(3)
    Cl2 0.0682(7) 0.0614(7) 0.0398(7) -0.0225(6) 0.0291(6) -0.0250(5)
    F1 0.0351(12) 0.0376(13) 0.086(2) 0.0129(10) 0.0131(13) 0.0026(13)
    F2 0.0446(13) 0.0359(12) 0.0427(16) -0.0083(10) 0.0178(11) 0.0021(11)
    O1 0.0224(12) 0.0323(13) 0.0221(14) 0.0033(9) 0.0038(10) 0.0028(10)
    O2 0.0236(12) 0.0375(14) 0.0354(17) -0.0043(10) 0.0061(12) -0.0090(12)
    N1 0.0213(13) 0.0294(15) 0.0185(16) 0.0014(11) 0.0024(12) -0.0009(12)
    N2 0.0199(13) 0.0282(15) 0.0185(16) 0.0015(11) 0.0028(12) 0.0013(12)
    N3 0.0200(13) 0.0265(15) 0.0174(16) -0.0022(11) 0.0036(12) 0.0019(11)
    N4 0.0207(13) 0.0280(15) 0.0158(16) -0.0024(11) 0.0057(12) -0.0013(11)
    C1 0.0208(15) 0.0279(17) 0.0204(19) 0.0042(13) 0.0032(14) 0.0028(14)
    C2 0.0279(17) 0.0340(19) 0.017(2) -0.0003(14) 0.0022(15) -0.0027(15)
    C3 0.034(2) 0.037(2) 0.024(2) -0.0029(16) 0.0000(17) -0.0069(16)
    C4 0.0240(17) 0.0299(19) 0.032(2) -0.0014(14) -0.0015(16) -0.0027(16)
    C5 0.0242(17) 0.0295(18) 0.025(2) 0.0015(14) 0.0017(15) -0.0007(15)
    C6 0.0222(17) 0.035(2) 0.037(2) -0.0039(14) 0.0042(17) 0.0015(17)
    C7 0.0267(18) 0.037(2) 0.033(2) 0.0002(15) 0.0130(17) 0.0044(17)
    C8 0.0221(16) 0.0308(18) 0.025(2) 0.0011(14) 0.0044(15) 0.0028(15)
    C9 0.0291(18) 0.040(2) 0.020(2) 0.0007(15) 0.0101(16) 0.0041(16)
    C10 0.0336(19) 0.040(2) 0.020(2) 0.0023(16) 0.0070(16) -0.0016(16)
    C11 0.0225(16) 0.0343(18) 0.0140(18) -0.0009(13) 0.0009(14) -0.0014(14)
    C12 0.0177(15) 0.0279(17) 0.0197(19) 0.0032(13) 0.0018(14) 0.0015(14)
    C13 0.0211(15) 0.0271(17) 0.0172(18) -0.0006(13) 0.0067(14) 0.0018(14)
    C14 0.0259(17) 0.0265(18) 0.028(2) -0.0006(13) 0.0063(16) 0.0005(15)
    C15 0.0263(17) 0.0292(18) 0.030(2) -0.0073(14) 0.0042(16) -0.0041(16)
    C16 0.0240(16) 0.0343(19) 0.024(2) -0.0074(14) 0.0048(15) -0.0008(15)
    C17 0.0229(16) 0.0341(19) 0.0187(19) -0.0043(14) 0.0071(15) 0.0009(15)
    C18 0.0202(16) 0.037(2) 0.025(2) -0.0021(14) 0.0003(15) -0.0001(16)
    C19 0.0235(16) 0.0338(19) 0.022(2) 0.0043(14) 0.0014(15) 0.0031(15)
    C20 0.0209(16) 0.0340(18) 0.0159(18) 0.0020(14) 0.0042(14) 0.0017(14)
    C21 0.0263(17) 0.0274(18) 0.026(2) 0.0048(14) 0.0061(15) 0.0028(15)
    C22 0.0268(17) 0.0271(18) 0.028(2) 0.0018(14) 0.0047(15) 0.0000(15)
    C23 0.0213(16) 0.0295(18) 0.023(2) -0.0012(13) 0.0055(15) 0.0006(14)
    C24 0.0206(15) 0.0303(17) 0.0134(17) 0.0002(13) 0.0070(13) 0.0025(13)
    C25 0.0224(16) 0.0364(19) 0.0107(17) 0.0001(14) 0.0045(14) 0.0008(14)
    C26 0.0266(17) 0.037(2) 0.035(2) 0.0007(15) 0.0089(17) -0.0015(17)
loop_
    _geom_bond_atom_site_label_1
    _geom_bond_atom_site_label_2
    _geom_bond_site_symmetry_2
    _geom_bond_distance
    _geom_bond_publ_flag
    Mn1 O1 . 2.143(2) yes
    Mn1 N1 . 2.283(3) yes
    Mn1 N2 . 2.277(3) yes
    Mn1 N3 . 2.305(3) yes
    Mn1 N4 . 2.295(3) yes
    Mn1 Cl1 . 2.4430(10)
                       yes
    Cl2 C26 . 1.764(4) ?
    F1 C26 . 1.339(4) ?
    F2 C26 . 1.355(4) ?
    O1 C25 . 1.250(4) ?
    O2 C25 . 1.217(4) ?
    N1 C2 . 1.330(5) ?
    N1 C1 . 1.358(5) ?
    N2 C11 . 1.324(5) ?
    N2 C12 . 1.363(4) ?
    N3 C14 . 1.321(4) ?
    N3 C13 . 1.361(4) ?
    N4 C23 . 1.331(4) ?
    N4 C24 . 1.365(4) ?
    C1 C5 . 1.403(5) ?
    C1 C12 . 1.440(5) ?
    C2 C3 . 1.398(5) ?
    C2 H2 . 0.9500 ?
    C3 C4 . 1.362(6) ?
    C3 H3 . 0.9500 ?
    C4 C5 . 1.422(5) ?
    C4 H4 . 0.9500 ?
    C5 C6 . 1.428(6) ?
    C6 C7 . 1.353(6) ?
    C6 H6 . 0.9500 ?
    C7 C8 . 1.432(5) ?
    C7 H7 . 0.9500 ?
    C8 C12 . 1.401(5) ?
    C8 C9 . 1.410(5) ?
    C9 C10 . 1.363(5) ?
    C9 H9 . 0.9500 ?
    C10 C11 . 1.405(5) ?
    C10 H10 . 0.9500 ?
    C11 H11 . 0.9500 ?
    C13 C17 . 1.407(5) ?
    C13 C24 . 1.436(4) ?
    C14 C15 . 1.400(5) ?
    C14 H14 . 0.9500 ?
    C15 C16 . 1.368(5) ?
    C15 H15 . 0.9500 ?
    C16 C17 . 1.398(5) ?
    C16 H16 . 0.9500 ?
    C17 C18 . 1.436(5) ?
    C18 C19 . 1.346(5) ?
    C18 H18 . 0.9500 ?
    C19 C20 . 1.435(5) ?
    C19 H19 . 0.9500 ?
    C20 C21 . 1.399(5) ?
    C20 C24 . 1.410(4) ?
    C21 C22 . 1.369(5) ?
    C21 H21 . 0.9500 ?
    C22 C23 . 1.398(5) ?
    C22 H22 . 0.9500 ?
    C23 H23 . 0.9500 ?
    C25 C26 . 1.556(5) ?
loop_
    _geom_angle_atom_site_label_1
    _geom_angle_atom_site_label_2
    _geom_angle_atom_site_label_3
    _geom_angle_site_symmetry_1
    _geom_angle_site_symmetry_3
    _geom_angle
    _geom_angle_publ_flag
    O1 Mn1 N1 . . 110.10(10)
                           yes
    O1 Mn1 N2 . . 88.10(10)
                          yes
    O1 Mn1 N3 . . 82.90(10)
                          yes
    O1 Mn1 N4 . . 153.80(10)
                           yes
    O1 Mn1 Cl1 . . 101.10(10)
                            yes
    N1 Mn1 N2 . . 72.60(10)
                          yes
    N1 Mn1 N3 . . 159.70(10)
                           yes
    N1 Mn1 N4 . . 92.10(10)
                          yes
    N1 Mn1 Cl1 . . 90.40(10)
                           yes
    N2 Mn1 N3 . . 93.00(10)
                          yes
    N2 Mn1 N4 . . 85.20(10)
                          yes
    N2 Mn1 Cl1 . . 162.70(10)
                            yes
    N3 Mn1 N4 . . 72.20(10)
                          yes
    N3 Mn1 Cl1 . . 102.60(10)
                            yes
    N4 Mn1 Cl1 . . 92.40(10)
                           yes
    C25 O1 Mn1 . . 126.1(2) ?
    C2 N1 C1 . . 117.6(3) ?
    C2 N1 Mn1 . . 126.6(2) ?
    C1 N1 Mn1 . . 115.7(2) ?
    C11 N2 C12 . . 117.9(3) ?
    C11 N2 Mn1 . . 125.9(2) ?
    C12 N2 Mn1 . . 116.0(2) ?
    C14 N3 C13 . . 117.9(3) ?
    C14 N3 Mn1 . . 126.2(2) ?
    C13 N3 Mn1 . . 115.8(2) ?
    C23 N4 C24 . . 117.7(3) ?
    C23 N4 Mn1 . . 126.4(2) ?
    C24 N4 Mn1 . . 115.8(2) ?
    N1 C1 C5 . . 123.3(3) ?
    N1 C1 C12 . . 117.9(3) ?
    C5 C1 C12 . . 118.7(3) ?
    N1 C2 C3 . . 123.3(4) ?
    N1 C2 H2 . . 118.4 ?
    C3 C2 H2 . . 118.4 ?
    C4 C3 C2 . . 119.5(4) ?
    C4 C3 H3 . . 120.3 ?
    C2 C3 H3 . . 120.3 ?
    C3 C4 C5 . . 119.2(3) ?
    C3 C4 H4 . . 120.4 ?
    C5 C4 H4 . . 120.4 ?
    C1 C5 C4 . . 117.0(3) ?
    C1 C5 C6 . . 119.8(4) ?
    C4 C5 C6 . . 123.1(3) ?
    C7 C6 C5 . . 121.4(3) ?
    C7 C6 H6 . . 119.3 ?
    C5 C6 H6 . . 119.3 ?
    C6 C7 C8 . . 120.3(4) ?
    C6 C7 H7 . . 119.9 ?
    C8 C7 H7 . . 119.9 ?
    C12 C8 C9 . . 117.8(3) ?
    C12 C8 C7 . . 119.5(3) ?
    C9 C8 C7 . . 122.7(3) ?
    C10 C9 C8 . . 119.5(4) ?
    C10 C9 H9 . . 120.3 ?
    C8 C9 H9 . . 120.3 ?
    C9 C10 C11 . . 119.0(4) ?
    C9 C10 H10 . . 120.5 ?
    C11 C10 H10 . . 120.5 ?
    N2 C11 C10 . . 123.3(3) ?
    N2 C11 H11 . . 118.4 ?
    C10 C11 H11 . . 118.3 ?
    N2 C12 C8 . . 122.5(3) ?
    N2 C12 C1 . . 117.2(3) ?
    C8 C12 C1 . . 120.2(3) ?
    N3 C13 C17 . . 122.6(3) ?
    N3 C13 C24 . . 117.8(3) ?
    C17 C13 C24 . . 119.7(3) ?
    N3 C14 C15 . . 123.2(3) ?
    N3 C14 H14 . . 118.4 ?
    C15 C14 H14 . . 118.4 ?
    C16 C15 C14 . . 119.0(3) ?
    C16 C15 H15 . . 120.5 ?
    C14 C15 H15 . . 120.5 ?
    C15 C16 C17 . . 119.6(3) ?
    C15 C16 H16 . . 120.2 ?
    C17 C16 H16 . . 120.2 ?
    C16 C17 C13 . . 117.6(3) ?
    C16 C17 C18 . . 123.3(3) ?
    C13 C17 C18 . . 119.1(3) ?
    C19 C18 C17 . . 121.3(3) ?
    C19 C18 H18 . . 119.3 ?
    C17 C18 H18 . . 119.3 ?
    C18 C19 C20 . . 121.0(3) ?
    C18 C19 H19 . . 119.5 ?
    C20 C19 H19 . . 119.5 ?
    C21 C20 C24 . . 117.9(3) ?
    C21 C20 C19 . . 123.0(3) ?
    C24 C20 C19 . . 119.1(3) ?
    C22 C21 C20 . . 119.7(3) ?
    C22 C21 H21 . . 120.2 ?
    C20 C21 H21 . . 120.2 ?
    C21 C22 C23 . . 118.9(3) ?
    C21 C22 H22 . . 120.6 ?
    C23 C22 H22 . . 120.6 ?
    N4 C23 C22 . . 123.5(3) ?
    N4 C23 H23 . . 118.2 ?
    C22 C23 H23 . . 118.2 ?
    N4 C24 C20 . . 122.3(3) ?
    N4 C24 C13 . . 117.9(3) ?
    C20 C24 C13 . . 119.8(3) ?
    O2 C25 O1 . . 131.3(3) ?
    O2 C25 C26 . . 116.1(3) ?
    O1 C25 C26 . . 112.5(3) ?
    F1 C26 F2 . . 106.1(3) ?
    F1 C26 C25 . . 112.2(3) ?
    F2 C26 C25 . . 111.7(3) ?
    F1 C26 Cl2 . . 108.6(3) ?
    F2 C26 Cl2 . . 107.7(2) ?
    C25 C26 Cl2 . . 110.3(3) ?
loop_
    _geom_torsion_atom_site_label_1
    _geom_torsion_atom_site_label_2
    _geom_torsion_atom_site_label_3
    _geom_torsion_atom_site_label_4
    _geom_torsion_site_symmetry_1
    _geom_torsion_site_symmetry_2
    _geom_torsion_site_symmetry_3
    _geom_torsion_site_symmetry_4
    _geom_torsion
    _geom_torsion_publ_flag
    N2 Mn1 O1 C25 . . . . -45.9(3) ?
    N1 Mn1 O1 C25 . . . . 24.8(3) ?
    N4 Mn1 O1 C25 . . . . -121.0(3) ?
    N3 Mn1 O1 C25 . . . . -139.1(3) ?
    Cl1 Mn1 O1 C25 . . . . 119.4(3) ?
    O1 Mn1 N1 C2 . . . . 96.7(3) ?
    N2 Mn1 N1 C2 . . . . 178.0(3) ?
    N4 Mn1 N1 C2 . . . . -97.7(3) ?
    N3 Mn1 N1 C2 . . . . -135.8(3) ?
    Cl1 Mn1 N1 C2 . . . . -5.3(3) ?
    O1 Mn1 N1 C1 . . . . -87.0(2) ?
    N2 Mn1 N1 C1 . . . . -5.7(2) ?
    N4 Mn1 N1 C1 . . . . 78.7(2) ?
    N3 Mn1 N1 C1 . . . . 40.5(4) ?
    Cl1 Mn1 N1 C1 . . . . 171.1(2) ?
    O1 Mn1 N2 C11 . . . . -66.0(3) ?
    N1 Mn1 N2 C11 . . . . -177.7(3) ?
    N4 Mn1 N2 C11 . . . . 88.6(3) ?
    N3 Mn1 N2 C11 . . . . 16.7(3) ?
    Cl1 Mn1 N2 C11 . . . . 171.2(2) ?
    O1 Mn1 N2 C12 . . . . 117.8(2) ?
    N1 Mn1 N2 C12 . . . . 6.1(2) ?
    N4 Mn1 N2 C12 . . . . -87.6(2) ?
    N3 Mn1 N2 C12 . . . . -159.4(2) ?
    Cl1 Mn1 N2 C12 . . . . -5.0(4) ?
    O1 Mn1 N3 C14 . . . . -6.1(3) ?
    N2 Mn1 N3 C14 . . . . -93.8(3) ?
    N1 Mn1 N3 C14 . . . . -137.4(3) ?
    N4 Mn1 N3 C14 . . . . -177.8(3) ?
    Cl1 Mn1 N3 C14 . . . . 93.7(3) ?
    O1 Mn1 N3 C13 . . . . 177.9(2) ?
    N2 Mn1 N3 C13 . . . . 90.2(2) ?
    N1 Mn1 N3 C13 . . . . 46.6(4) ?
    N4 Mn1 N3 C13 . . . . 6.1(2) ?
    Cl1 Mn1 N3 C13 . . . . -82.3(2) ?
    O1 Mn1 N4 C23 . . . . 159.6(3) ?
    N2 Mn1 N4 C23 . . . . 83.7(3) ?
    N1 Mn1 N4 C23 . . . . 11.4(3) ?
    N3 Mn1 N4 C23 . . . . 178.4(3) ?
    Cl1 Mn1 N4 C23 . . . . -79.1(3) ?
    O1 Mn1 N4 C24 . . . . -25.2(4) ?
    N2 Mn1 N4 C24 . . . . -101.0(2) ?
    N1 Mn1 N4 C24 . . . . -173.4(2) ?
    N3 Mn1 N4 C24 . . . . -6.4(2) ?
    Cl1 Mn1 N4 C24 . . . . 96.1(2) ?
    C2 N1 C1 C5 . . . . 1.2(5) ?
    Mn1 N1 C1 C5 . . . . -175.5(2) ?
    C2 N1 C1 C12 . . . . -178.5(3) ?
    Mn1 N1 C1 C12 . . . . 4.8(4) ?
    C1 N1 C2 C3 . . . . 0.7(5) ?
    Mn1 N1 C2 C3 . . . . 176.9(3) ?
    N1 C2 C3 C4 . . . . -1.8(5) ?
    C2 C3 C4 C5 . . . . 1.0(5) ?
    N1 C1 C5 C4 . . . . -1.8(5) ?
    C12 C1 C5 C4 . . . . 177.9(3) ?
    N1 C1 C5 C6 . . . . 180.0(3) ?
    C12 C1 C5 C6 . . . . -0.3(5) ?
    C3 C4 C5 C1 . . . . 0.7(5) ?
    C3 C4 C5 C6 . . . . 178.8(3) ?
    C1 C5 C6 C7 . . . . -0.2(5) ?
    C4 C5 C6 C7 . . . . -178.3(3) ?
    C5 C6 C7 C8 . . . . 1.2(5) ?
    C6 C7 C8 C12 . . . . -1.6(5) ?
    C6 C7 C8 C9 . . . . 177.9(3) ?
    C12 C8 C9 C10 . . . . 1.0(5) ?
    C7 C8 C9 C10 . . . . -178.5(3) ?
    C8 C9 C10 C11 . . . . -1.4(5) ?
    C12 N2 C11 C10 . . . . 0.9(5) ?
    Mn1 N2 C11 C10 . . . . -175.2(2) ?
    C9 C10 C11 N2 . . . . 0.4(5) ?
    C11 N2 C12 C8 . . . . -1.3(5) ?
    Mn1 N2 C12 C8 . . . . 175.2(2) ?
    C11 N2 C12 C1 . . . . 177.6(3) ?
    Mn1 N2 C12 C1 . . . . -5.9(4) ?
    C9 C8 C12 N2 . . . . 0.4(5) ?
    C7 C8 C12 N2 . . . . 179.9(3) ?
    C9 C8 C12 C1 . . . . -178.5(3) ?
    C7 C8 C12 C1 . . . . 1.0(5) ?
    N1 C1 C12 N2 . . . . 0.7(4) ?
    C5 C1 C12 N2 . . . . -179.0(3) ?
    N1 C1 C12 C8 . . . . 179.7(3) ?
    C5 C1 C12 C8 . . . . 0.0(5) ?
    C14 N3 C13 C17 . . . . -1.5(5) ?
    Mn1 N3 C13 C17 . . . . 174.8(3) ?
    C14 N3 C13 C24 . . . . 178.3(3) ?
    Mn1 N3 C13 C24 . . . . -5.3(4) ?
    C13 N3 C14 C15 . . . . 0.8(5) ?
    Mn1 N3 C14 C15 . . . . -175.1(3) ?
    N3 C14 C15 C16 . . . . 0.3(6) ?
    C14 C15 C16 C17 . . . . -0.8(6) ?
    C15 C16 C17 C13 . . . . 0.1(5) ?
    C15 C16 C17 C18 . . . . 179.2(4) ?
    N3 C13 C17 C16 . . . . 1.1(5) ?
    C24 C13 C17 C16 . . . . -178.8(3) ?
    N3 C13 C17 C18 . . . . -178.1(3) ?
    C24 C13 C17 C18 . . . . 2.1(5) ?
    C16 C17 C18 C19 . . . . 179.0(4) ?
    C13 C17 C18 C19 . . . . -1.9(6) ?
    C17 C18 C19 C20 . . . . 0.0(6) ?
    C18 C19 C20 C21 . . . . -178.0(4) ?
    C18 C19 C20 C24 . . . . 1.7(5) ?
    C24 C20 C21 C22 . . . . 0.2(5) ?
    C19 C20 C21 C22 . . . . 179.9(4) ?
    C20 C21 C22 C23 . . . . 1.0(6) ?
    C24 N4 C23 C22 . . . . -0.3(5) ?
    Mn1 N4 C23 C22 . . . . 174.8(3) ?
    C21 C22 C23 N4 . . . . -1.0(6) ?
    C23 N4 C24 C20 . . . . 1.6(5) ?
    Mn1 N4 C24 C20 . . . . -174.1(3) ?
    C23 N4 C24 C13 . . . . -178.2(3) ?
    Mn1 N4 C24 C13 . . . . 6.1(4) ?
    C21 C20 C24 N4 . . . . -1.5(5) ?
    C19 C20 C24 N4 . . . . 178.8(3) ?
    C21 C20 C24 C13 . . . . 178.3(3) ?
    C19 C20 C24 C13 . . . . -1.4(5) ?
    N3 C13 C24 N4 . . . . -0.5(5) ?
    C17 C13 C24 N4 . . . . 179.3(3) ?
    N3 C13 C24 C20 . . . . 179.7(3) ?
    C17 C13 C24 C20 . . . . -0.5(5) ?
    Mn1 O1 C25 O2 . . . . -18.7(6) ?
    Mn1 O1 C25 C26 . . . . 161.9(2) ?
    O2 C25 C26 F1 . . . . -14.5(5) ?
    O1 C25 C26 F1 . . . . 164.9(3) ?
    O2 C25 C26 F2 . . . . -133.6(3) ?
    O1 C25 C26 F2 . . . . 45.9(4) ?
    O2 C25 C26 Cl2 . . . . 106.7(3) ?
    O1 C25 C26 Cl2 . . . . -73.8(3) ?
data_global
_journal_date_recd_electronic     2008-04-14
_journal_date_accepted     2008-04-18
_journal_name_full     'Acta Crystallographica, Section E'
_journal_year     2008
_journal_volume     64
_journal_issue      5
_journal_page_first     m709
_journal_page_last     m709
_journal_paper_category     QM
_journal_coeditor_code     SG2236
_publ_contact_author_name     'Seik Weng Ng'
_publ_contact_author_address
;
Department of Chemistry
University of Malaya
50603 Kuala Lumpur
Malaysia
;
_publ_contact_author_email     seikweng@um.edu.my
_publ_contact_author_fax     '603-7967-4193'
_publ_contact_author_phone     '603-7967-6778'
_publ_section_title
;\
Chlorido(chlorodifluoroacetato-\k<i>O</i>)bis(1,10-phenanthroline-\
\k^2^<i>N</i>,<i>N</i>')manganese(II)
;
loop_
    _publ_author_name
    _publ_author_address
    'Lo, Kong Mun'
;
Department of Chemistry
University of Malaya
50603 Kuala Lumpur
Malaysia
;
    'Ng, Seik Weng'
;
Department of Chemistry
University of Malaya
50603 Kuala Lumpur
Malaysia
;
