# Supplementary material for: Chlorido(chloro­difluoro­acetato-κO)bis(1,10-phenanthroline-κ2 N,N′)manganese(II)
Source: Acta Crystallogr Sect E Struct Rep Online. 2008 Apr 23;64(Pt 5):m709. doi: 10.1107/S1600536808010829 (PMC2961075; doi:10.1107/S1600536808010829)
Supplement: Supplementary file 2 [file e-64-0m709-Isup2.hkl]

# 
# h,k,l, Fc-squared, Fo-squared, sigma(Fo-squared) and status flag 
# 
data_I
_shelx_title '  P21/c' 
_shelx_refln_list_code          4 
_shelx_F_calc_maximum      361.11 
_exptl_crystal_F_000      1172.00 
_reflns_d_resolution_high  0.7696 
 
loop_ 
 _symmetry_equiv_pos_as_xyz 
 'x, y, z' 
 '-x, y+1/2, -z+1/2' 
 '-x, -y, -z' 
 'x, -y-1/2, z-1/2' 
 
_cell_length_a    16.8822 
_cell_length_b    10.3781 
_cell_length_c    14.8364 
_cell_angle_alpha  90.000 
_cell_angle_beta  108.813 
_cell_angle_gamma  90.000 
 
_shelx_F_squared_multiplier     1.000 
 
loop_ 
 _refln_index_h 
 _refln_index_k 
 _refln_index_l 
 _refln_F_squared_calc 
 _refln_F_squared_meas 
 _refln_F_squared_sigma 
 _refln_observed_status 
   1   0   0      763.66       -1.70      1.14 o 
   2   0   0     2419.80     2701.10    149.93 o 
   3   0   0    14708.16    15402.66   1027.29 o 
   4   0   0        3.26       11.05     10.94 o 
   5   0   0      181.93      195.34     27.39 o 
   6   0   0      160.11      135.93     19.15 o 
   7   0   0      294.93      300.84     28.66 o 
   8   0   0       94.44       30.64     18.16 o 
   9   0   0      887.35      798.30     56.26 o 
  10   0   0     2515.21     2133.85    123.72 o 
  11   0   0      362.46      388.10     40.35 o 
  12   0   0       54.90       26.18     20.89 o 
  13   0   0     1522.78     1425.19     81.44 o 
  14   0   0      296.86      410.02     39.72 o 
  15   0   0       10.24      -11.28     31.47 o 
  16   0   0     4964.52     4602.02    259.22 o 
  17   0   0      453.65      366.80     91.86 o 
  18   0   0     1924.27     2127.55    226.91 o 
  19   0   0      902.02      745.72     88.73 o 
  20   0   0        2.64       56.72     64.39 o 
   1   1   0    16669.63    15604.39    569.90 o 
   2   1   0     1534.42     1533.67     52.15 o 
   3   1   0    16832.64    16193.34    505.75 o 
   4   1   0       68.89       56.77      7.93 o 
   5   1   0      846.54      911.59     41.28 o 
   6   1   0     4376.19     4245.81    156.83 o 
   7   1   0     1859.17     1982.80     78.34 o 
   8   1   0     2307.19     2182.31     79.94 o 
   9   1   0     1577.65     1601.69     62.59 o 
  10   1   0       44.57       61.28     14.51 o 
  11   1   0       19.31       22.25     14.67 o 
  12   1   0      679.28      667.68     39.64 o 
  13   1   0       43.99        5.94     16.97 o 
  14   1   0      439.65      413.17     31.61 o 
  15   1   0      147.58      122.61     25.98 o 
  16   1   0      247.09      250.03     32.46 o 
  17   1   0      401.15      322.33     36.10 o 
  18   1   0      269.63      330.01     44.90 o 
  19   1   0      429.53      379.66     48.19 o 
  20   1   0      383.05      350.31     50.92 o 
   0   2   0    18693.66    17571.90    904.34 o 
   1   2   0    12655.17    11822.26    407.59 o 
   2   2   0     5955.76     5398.71    200.03 o 
   3   2   0    12966.23    12325.73    451.49 o 
   4   2   0     7814.67     7798.82    270.82 o 
   5   2   0      409.23      372.39     18.63 o 
   6   2   0     1642.76     1712.37     63.95 o 
   7   2   0      713.21      589.84     26.72 o 
   8   2   0      399.11      410.70     22.40 o 
   9   2   0     1132.16     1122.21     48.76 o 
  10   2   0        5.67        2.40     11.35 o 
  11   2   0        8.36        8.05     13.26 o 
  12   2   0      110.03      106.44     17.81 o 
  13   2   0      277.05      289.64     25.03 o 
  14   2   0      985.57      954.81     55.91 o 
  15   2   0      625.43      566.93     37.72 o 
  16   2   0       36.69       31.04     24.36 o 
  17   2   0      203.35      157.33     37.11 o 
  18   2   0        2.64       14.69     34.06 o 
  19   2   0      119.85      129.94     39.65 o 
  20   2   0       64.63       78.40     40.96 o 
   1   3   0      125.07      191.67     13.05 o 
   2   3   0    15297.93    14712.34    508.42 o 
   3   3   0     1489.91     1559.44     62.52 o 
   4   3   0       39.70       26.52      8.97 o 
   5   3   0      767.01      674.02     30.48 o 
   6   3   0    10606.80    10447.40    363.60 o 
   7   3   0     4030.95     3860.06    140.14 o 
   8   3   0      511.04      402.62     28.95 o 
   9   3   0       37.54       31.37     12.53 o 
  10   3   0      678.46      716.23     36.33 o 
  11   3   0      228.99      198.31     20.84 o 
  12   3   0      241.94      204.99     22.83 o 
  13   3   0       61.54       41.45     18.28 o 
  14   3   0      722.83      662.57     46.62 o 
  15   3   0        7.50      -17.61     22.89 o 
  16   3   0       70.13       80.63     31.46 o 
  17   3   0      343.82      276.50     42.45 o 
  18   3   0      268.59      368.95     52.45 o 
  19   3   0      439.01      399.95     57.36 o 
  20   3   0      581.16      688.71     73.29 o 
   0   4   0    25896.09    25101.94   1163.58 o 
   1   4   0       72.28       73.37     10.53 o 
   2   4   0     2745.99     2593.85     95.24 o 
   3   4   0    10167.08     9807.88    343.97 o 
   4   4   0    13217.92    13631.48    503.00 o 
   5   4   0     5628.11     5282.00    187.22 o 
   6   4   0      416.63      445.66     25.54 o 
   7   4   0      308.43      449.93     25.95 o 
   8   4   0      507.64      477.38     27.50 o 
   9   4   0       55.39       54.91     15.96 o 
  10   4   0      290.05      265.03     24.28 o 
  11   4   0      207.12      159.55     21.67 o 
  12   4   0       11.22       -0.48     17.10 o 
  13   4   0     1258.92     1205.22     70.20 o 
  14   4   0      811.12      807.72     56.96 o 
  15   4   0      107.05       85.48     28.92 o 
  16   4   0     1095.21     1096.16     81.23 o 
  17   4   0      108.24      123.23     50.52 o 
  18   4   0      765.80      674.96     66.15 o 
  19   4   0      682.51      849.69     77.92 o 
   1   5   0    28350.97    26435.55    912.80 o 
   2   5   0       34.70       48.19     12.46 o 
   3   5   0     5169.84     4819.91    172.94 o 
   4   5   0     1150.07     1310.90     53.84 o 
   5   5   0      569.91      509.97     30.37 o 
   6   5   0      335.95      347.35     26.61 o 
   7   5   0      544.93      601.55     30.56 o 
   8   5   0        8.79       24.60     13.12 o 
   9   5   0      982.78      937.07     48.54 o 
  10   5   0      755.20      643.03     38.38 o 
  11   5   0     1139.31     1271.12     61.15 o 
  12   5   0      211.60      153.63     26.77 o 
  13   5   0      289.21      385.14     40.51 o 
  14   5   0        1.70      -28.92     23.66 o 
  15   5   0      587.44      631.54     53.38 o 
  16   5   0      237.88      206.50     43.98 o 
  17   5   0      724.82      740.18     69.93 o 
  18   5   0      166.12      130.03     44.31 o 
  19   5   0       51.22       20.80     42.76 o 
   0   6   0     1341.65     1325.19     72.97 o 
   1   6   0      616.78      634.23     33.89 o 
   2   6   0      685.48      646.38     30.48 o 
   3   6   0      122.66      134.34     17.19 o 
   4   6   0      164.91      117.18     17.37 o 
   5   6   0      181.41      224.04     21.20 o 
   6   6   0       75.73       50.18     15.07 o 
   7   6   0     2312.07     2352.69     89.30 o 
   8   6   0        0.64        5.00     14.47 o 
   9   6   0      185.40      209.58     21.62 o 
  10   6   0      367.03      354.62     34.89 o 
  11   6   0     1153.60     1167.69     70.40 o 
  12   6   0       42.57       50.29     22.28 o 
  13   6   0        8.94        7.34     25.55 o 
  14   6   0        0.50      -13.25     26.80 o 
  15   6   0      489.00      513.65     50.46 o 
  16   6   0        2.12      -19.91     31.21 o 
  17   6   0      355.69      373.96     64.33 o 
  18   6   0        2.99        2.11     45.06 o 
   1   7   0     2533.29     2330.39     93.67 o 
   2   7   0     1830.63     1593.52     69.81 o 
   3   7   0      566.05      559.60     30.49 o 
   4   7   0       42.99       24.21     16.36 o 
   5   7   0     1578.51     1545.28     64.12 o 
   6   7   0       12.52      -16.08     14.54 o 
   7   7   0     3225.43     3285.29    117.04 o 
   8   7   0      462.97      519.67     34.09 o 
   9   7   0        0.21       21.91     18.89 o 
  10   7   0       46.74       43.39     20.84 o 
  11   7   0        2.29      -25.85     22.64 o 
  12   7   0      395.60      393.10     42.46 o 
  13   7   0      182.77      141.95     32.89 o 
  14   7   0      246.06      205.01     43.62 o 
  15   7   0      282.11      193.11     78.52 o 
  16   7   0      223.30      204.42     48.01 o 
  17   7   0      449.46      594.29     78.73 o 
   0   8   0     3278.00     3172.00    178.26 o 
   1   8   0      369.13      375.81     29.11 o 
   2   8   0      487.63      501.65     31.67 o 
   3   8   0      553.02      648.71     39.85 o 
   4   8   0      615.01      617.45     33.90 o 
   5   8   0     1148.05     1235.01     56.45 o 
   6   8   0     1311.91     1191.94     59.38 o 
   7   8   0      301.29      390.05     39.18 o 
   8   8   0      579.77      603.61     38.68 o 
   9   8   0     1438.41     1593.33     79.79 o 
  10   8   0        9.00       24.81     23.75 o 
  11   8   0      743.70      734.61     76.94 o 
  12   8   0        1.00      -12.93     31.39 o 
  13   8   0        7.83        1.20     33.81 o 
  14   8   0      200.05      212.33     46.01 o 
  15   8   0       47.43       82.54     40.85 o 
  16   8   0      166.64      159.24     57.74 o 
   1   9   0      643.22      653.08     42.93 o 
   2   9   0       19.63       -8.50     17.46 o 
   3   9   0     1278.85     1391.57     84.03 o 
   4   9   0      188.08      208.23     27.91 o 
   5   9   0      543.21      598.74     41.20 o 
   6   9   0     1248.33     1243.52     79.06 o 
   7   9   0       66.13       34.63     23.43 o 
   8   9   0     1000.77     1004.76     66.05 o 
   9   9   0      143.90      148.65     29.38 o 
  10   9   0      609.62      658.35     48.14 o 
  11   9   0      182.36      230.01     46.40 o 
  12   9   0      133.46      176.80     45.92 o 
  13   9   0      258.31      279.78     48.80 o 
  14   9   0        4.98      -15.62     38.37 o 
  15   9   0      159.39       94.24     45.81 o 
   0  10   0      281.87      361.81     57.05 o 
   1  10   0        6.60       -7.09     22.58 o 
   2  10   0      272.38      332.42     35.92 o 
   3  10   0       18.57       40.39     24.25 o 
   4  10   0       66.37       70.63     26.18 o 
   5  10   0       33.08      -16.19     24.16 o 
   6  10   0      354.10      334.30     37.54 o 
   7  10   0      724.84      745.31     50.09 o 
   8  10   0       76.86       63.63     27.96 o 
   9  10   0      311.38      365.21     39.18 o 
  10  10   0      157.57      191.95     39.30 o 
  11  10   0      116.42      140.62     38.67 o 
  12  10   0      347.50      458.95     54.00 o 
  13  10   0       11.39        8.39     39.83 o 
   1  11   0      170.79      198.56     36.54 o 
   2  11   0      293.55      265.12     44.83 o 
   3  11   0        6.60        0.99     31.82 o 
   4  11   0      101.40       57.97     31.38 o 
   5  11   0      390.90      498.01     49.82 o 
   6  11   0       20.20       33.90     32.24 o 
   7  11   0      438.29      512.51     49.65 o 
   8  11   0       47.40       93.95     29.98 o 
   9  11   0        4.41      -26.88     32.59 o 
  10  11   0        1.44        9.00     34.26 o 
  11  11   0       41.24      101.06     40.71 o 
  12  11   0        6.57      -16.08     36.99 o 
   0  12   0      314.19      405.51     84.07 o 
   1  12   0       45.50       -3.56     33.49 o 
   2  12   0      216.24      264.36     74.55 o 
   3  12   0       10.29        6.93     35.13 o 
   4  12   0        2.11       15.12     35.98 o 
   5  12   0      164.98      171.55     39.94 o 
   6  12   0      153.91      275.13     45.76 o 
   7  12   0       54.43       77.22     37.90 o 
   8  12   0       38.31       31.29     41.86 o 
   9  12   0      227.99      408.61     78.08 o 
   1  13   0      186.52      133.08     67.09 o 
   2  13   0       71.17      103.71     47.13 o 
   3  13   0       25.00       21.36     40.74 o 
   4  13   0       34.23       58.29     44.75 o 
   5  13   0      121.06      153.70     49.34 o 
 -21   1   1      269.38      295.59     51.73 o 
 -20   1   1      364.05      412.14     52.04 o 
 -19   1   1       44.29        7.29     33.06 o 
 -18   1   1     1085.62     1084.78     61.44 o 
 -17   1   1      395.41      317.38     34.75 o 
 -16   1   1      143.17      128.23     27.42 o 
 -15   1   1     1772.32     1595.48     75.28 o 
 -14   1   1      282.39      283.35     28.38 o 
 -13   1   1     2134.05     1961.01     79.01 o 
 -12   1   1      933.68      793.03     39.90 o 
 -11   1   1       11.90        6.51     13.71 o 
 -10   1   1     2512.33     2264.38     85.53 o 
  -9   1   1      122.07      134.65     15.31 o 
  -8   1   1     1265.07     1138.09     46.08 o 
  -7   1   1     1697.39     1581.59     65.24 o 
  -6   1   1      105.44      131.22     12.05 o 
  -5   1   1     5085.07     4839.61    161.62 o 
  -4   1   1    11615.88    10080.17    333.76 o 
  -3   1   1    22611.98    21144.46    731.36 o 
  -2   1   1     7483.77     7373.68    269.74 o 
  -1   1   1     8319.38     8236.19    297.83 o 
   0   1   1       77.35      101.88      5.04 o 
   1   1   1     1018.90     1339.55     43.21 o 
   2   1   1        4.48       19.36      3.66 o 
   3   1   1      986.15     1158.80     43.69 o 
   4   1   1     8356.98     9684.23    352.31 o 
   5   1   1      157.91      217.97     16.51 o 
   6   1   1    25037.40    27656.62   1003.76 o 
   7   1   1     1020.25     1011.30     45.25 o 
   8   1   1     5866.34     5420.36    189.89 o 
   9   1   1     4655.05     4979.79    188.20 o 
  10   1   1       88.11       80.96     13.85 o 
  11   1   1      181.17      211.25     20.54 o 
  12   1   1      682.83      583.94     34.20 o 
  13   1   1     1021.06      960.76     47.17 o 
  14   1   1      540.13      545.72     38.44 o 
  15   1   1       47.77       37.63     20.63 o 
  16   1   1      438.93      440.03     38.36 o 
  17   1   1       21.52        3.50     30.94 o 
  18   1   1        1.23       42.06     32.95 o 
  19   1   1      448.05      454.05     58.26 o 
  20   1   1      159.31      107.22     54.68 o 
 -20   2   1      127.76      111.75     40.73 o 
 -19   2   1      735.38      836.86     67.47 o 
 -18   2   1      241.92      240.26     40.74 o 
 -17   2   1      756.17      777.31     51.40 o 
 -16   2   1     3238.45     3151.47    130.95 o 
 -15   2   1      448.30      430.17     37.30 o 
 -14   2   1     3972.01     3627.72    135.19 o 
 -13   2   1      109.92      125.26     20.05 o 
 -12   2   1     4507.46     4137.75    143.99 o 
 -11   2   1      480.83      456.36     26.54 o 
 -10   2   1     2598.50     2387.08     86.15 o 
  -9   2   1        2.05       10.32     10.43 o 
  -8   2   1      894.43      903.25     42.19 o 
  -7   2   1       18.51        9.23     10.76 o 
  -6   2   1      106.65      110.70     12.49 o 
  -5   2   1      227.58      277.51     14.95 o 
  -4   2   1      906.57      835.22     33.73 o 
  -3   2   1      292.86      297.09     16.34 o 
  -2   2   1     1771.78     1612.02     61.47 o 
  -1   2   1      511.84      528.15     23.94 o 
   0   2   1     4875.21     4506.65    148.69 o 
   1   2   1       35.87       41.02      7.96 o 
   2   2   1   103031.80   104246.75   3815.68 o 
   3   2   1     8662.92     9187.06    286.89 o 
   4   2   1     8728.04     8710.76    280.61 o 
   5   2   1     3134.64     3222.31    113.97 o 
   6   2   1     7734.49     8651.22    284.14 o 
   7   2   1     1094.60     1049.26     41.17 o 
   8   2   1     3590.91     3708.68    126.04 o 
   9   2   1       36.48       14.61     11.95 o 
  10   2   1     2066.72     2061.45     76.28 o 
  11   2   1      831.84      814.38     41.18 o 
  12   2   1     4450.30     3927.40    135.92 o 
  13   2   1      533.02      465.27     32.91 o 
  14   2   1        7.81        8.63     17.80 o 
  15   2   1     3158.59     2898.22    127.74 o 
  16   2   1     1855.65     1506.04     88.27 o 
  17   2   1      474.06      505.08     50.43 o 
  18   2   1      774.79      811.47     65.26 o 
  19   2   1        0.34        3.12     33.94 o 
  20   2   1      692.46      704.94     67.80 o 
 -20   3   1      131.76      124.91     45.25 o 
 -19   3   1        5.87       29.90     38.27 o 
 -18   3   1     1128.35     1085.76     82.53 o 
 -17   3   1     2046.34     1925.44    117.86 o 
 -16   3   1        4.95       45.76     31.38 o 
 -15   3   1     1828.91     1710.49     83.20 o 
 -14   3   1      274.53      271.08     29.94 o 
 -13   3   1     3394.38     3282.61    139.34 o 
 -12   3   1       17.29       26.38     16.53 o 
 -11   3   1     1800.72     1779.38     83.20 o 
 -10   3   1      168.38      186.30     19.54 o 
  -9   3   1     1692.43     1643.45     69.73 o 
  -8   3   1       45.19       52.81     12.77 o 
  -7   3   1     6245.25     6267.54    209.62 o 
  -6   3   1        6.36       11.00      9.06 o 
  -5   3   1       41.97       52.63     10.29 o 
  -4   3   1      818.12      836.51     37.06 o 
  -3   3   1      145.52      183.72     14.22 o 
  -2   3   1        8.20       12.31      8.72 o 
  -1   3   1     1034.49      876.43     36.81 o 
   0   3   1      565.49      596.43     24.57 o 
   1   3   1     5249.69     4619.74    153.22 o 
   2   3   1    11664.86    11893.70    410.82 o 
   3   3   1    52775.78    52658.70   1805.51 o 
   4   3   1     1282.36     1279.59     47.37 o 
   5   3   1     9054.26     8853.79    292.81 o 
   6   3   1     1558.19     2027.97     99.43 o 
   7   3   1      736.90      777.35     38.03 o 
   8   3   1     2146.97     2210.21     83.35 o 
   9   3   1      458.79      452.84     27.17 o 
  10   3   1      560.21      546.22     31.67 o 
  11   3   1     1340.21     1323.87     58.25 o 
  12   3   1        1.59       -1.28     16.28 o 
  13   3   1       81.92       47.82     19.20 o 
  14   3   1     1089.97     1044.58     59.87 o 
  15   3   1     1030.23      924.18     63.46 o 
  16   3   1      738.50      776.38     60.67 o 
  17   3   1      590.48      610.10     74.34 o 
  18   3   1      165.43      200.15     41.67 o 
  19   3   1      819.39      809.35     76.31 o 
 -20   4   1      315.67      298.07     53.85 o 
 -19   4   1      263.61      310.23     79.97 o 
 -18   4   1       24.42       41.40     37.14 o 
 -17   4   1      139.10      156.06     41.34 o 
 -16   4   1       36.68       35.94     31.88 o 
 -15   4   1      235.29      233.81     34.26 o 
 -14   4   1      186.72      131.81     28.74 o 
 -13   4   1     1111.76     1078.59     58.72 o 
 -12   4   1       19.63        0.08     18.00 o 
 -11   4   1        2.43        5.95     16.30 o 
 -10   4   1       42.66       42.07     16.20 o 
  -9   4   1     4072.30     4037.70    149.25 o 
  -8   4   1      512.49      494.39     26.12 o 
  -7   4   1      294.98      261.26     18.29 o 
  -6   4   1     2269.68     2368.57     89.25 o 
  -5   4   1       41.00       34.06     14.29 o 
  -4   4   1      409.75      392.77     23.23 o 
  -3   4   1     4036.12     3783.68    143.69 o 
  -2   4   1     2052.07     2083.84     81.84 o 
  -1   4   1      237.87      232.27     14.71 o 
   0   4   1     4885.64     4356.12    146.48 o 
   1   4   1    10313.93    10099.59    316.92 o 
   2   4   1     2824.77     2890.89    105.78 o 
   3   4   1     1819.76     1763.36     71.81 o 
   4   4   1      549.87      548.40     27.62 o 
   5   4   1      789.88      777.37     35.64 o 
   6   4   1      294.38      330.04     20.14 o 
   7   4   1     1755.65     1588.05     59.78 o 
   8   4   1     1242.40     1256.60     55.26 o 
   9   4   1     3102.37     3035.30    127.57 o 
  10   4   1      502.13      489.27     31.77 o 
  11   4   1      108.30       82.78     19.95 o 
  12   4   1      371.14      319.06     33.08 o 
  13   4   1      755.32      731.79     56.50 o 
  14   4   1        1.58        4.21     25.71 o 
  15   4   1        6.46        6.71     27.07 o 
  16   4   1       25.88       34.37     30.57 o 
  17   4   1      403.88      410.36     54.54 o 
  18   4   1       10.49       50.03     41.03 o 
  19   4   1       55.52       74.35     46.18 o 
 -19   5   1        0.05        5.80     41.98 o 
 -18   5   1      302.11      256.83     57.99 o 
 -17   5   1       78.41       86.91     38.78 o 
 -16   5   1       88.76      120.23     33.01 o 
 -15   5   1      760.26      780.73     60.94 o 
 -14   5   1      116.87      149.03     31.63 o 
 -13   5   1      609.12      583.06     47.46 o 
 -12   5   1      504.65      526.97     38.82 o 
 -11   5   1      252.28      331.77     28.24 o 
 -10   5   1      130.93      139.65     19.88 o 
  -9   5   1      147.27      166.24     18.69 o 
  -8   5   1      277.14      290.90     21.70 o 
  -7   5   1       23.83       20.52     13.47 o 
  -6   5   1      135.82      114.92     17.25 o 
  -5   5   1      798.33      694.61     36.00 o 
  -4   5   1      873.19      840.83     40.63 o 
  -3   5   1      168.71      114.06     14.50 o 
  -2   5   1      652.25      562.60     29.82 o 
  -1   5   1      107.87      115.81     14.84 o 
   0   5   1      217.81      160.24     15.57 o 
   1   5   1      315.94      227.92     16.54 o 
   2   5   1       42.35       73.36     13.78 o 
   3   5   1    12221.14    12345.87    431.62 o 
   4   5   1     2955.60     2933.69    109.00 o 
   5   5   1     6575.01     6472.30    217.37 o 
   6   5   1       41.83       18.21     13.97 o 
   7   5   1     1114.17     1087.14     45.33 o 
   8   5   1      530.53      574.75     30.32 o 
   9   5   1      136.84      131.20     19.56 o 
  10   5   1       17.32       15.99     19.23 o 
  11   5   1      138.34      129.40     22.92 o 
  12   5   1      139.10       80.38     31.55 o 
  13   5   1        0.76      -31.16     22.41 o 
  14   5   1      151.67      162.92     34.67 o 
  15   5   1      192.96      224.14     37.89 o 
  16   5   1      236.76      233.17     39.01 o 
  17   5   1      104.63       78.42     40.24 o 
  18   5   1       11.72      -46.87     43.69 o 
 -18   6   1       14.30       28.86     41.39 o 
 -17   6   1      894.10      956.01     81.21 o 
 -16   6   1      473.14      410.68     48.38 o 
 -15   6   1      425.60      448.26     50.26 o 
 -14   6   1     1520.80     1527.91     87.21 o 
 -13   6   1       62.15       49.11     27.32 o 
 -12   6   1     2128.52     2272.67    124.62 o 
 -11   6   1     1431.53     1450.20     84.39 o 
 -10   6   1     1342.90     1340.25     55.89 o 
  -9   6   1      132.96      112.16     23.33 o 
  -8   6   1       32.55       17.20     14.73 o 
  -7   6   1     1260.71     1223.48     62.05 o 
  -6   6   1      556.99      560.91     34.09 o 
  -5   6   1     2288.03     2089.78     80.85 o 
  -4   6   1        7.92        0.44     13.13 o 
  -3   6   1     3891.14     3420.35    124.07 o 
  -2   6   1        0.85       -6.60     10.99 o 
  -1   6   1     7882.08     7285.08    256.41 o 
   0   6   1      213.47      223.21     18.49 o 
   1   6   1      161.60      147.04     16.53 o 
   2   6   1     5655.87     5462.86    182.74 o 
   3   6   1      386.22      352.63     24.19 o 
   4   6   1     1397.35     1411.55     59.40 o 
   5   6   1     6512.93     6298.86    210.52 o 
   6   6   1     2491.96     2571.76     92.75 o 
   7   6   1     1486.94     1415.08     64.08 o 
   8   6   1      155.01      197.07     22.89 o 
   9   6   1      120.47      116.24     20.89 o 
  10   6   1      216.02      193.60     27.70 o 
  11   6   1     1845.45     1684.17     84.30 o 
  12   6   1     1100.06     1147.41     65.08 o 
  13   6   1      590.94      647.11     52.37 o 
  14   6   1        2.96        3.57     26.49 o 
  15   6   1      154.39      107.57     39.60 o 
  16   6   1      116.37      142.03     42.62 o 
  17   6   1       47.22       39.33     40.22 o 
  18   6   1       37.36       41.17     52.83 o 
 -18   7   1       89.00       99.55     55.22 o 
 -17   7   1      106.20      124.89     53.18 o 
 -16   7   1      264.87      264.30     50.13 o 
 -15   7   1      438.96      454.33     49.36 o 
 -14   7   1      503.50      428.16     54.62 o 
 -13   7   1     2118.79     2192.63    122.73 o 
 -12   7   1      922.03      834.47     61.69 o 
 -11   7   1      105.61      119.94     28.60 o 
 -10   7   1      230.67      204.28     25.59 o 
  -9   7   1     1582.12     1675.47     66.53 o 
  -8   7   1      210.20      195.74     24.34 o 
  -7   7   1      162.97      190.99     21.27 o 
  -6   7   1     1941.54     1961.07     78.32 o 
  -5   7   1       54.79       39.07     16.24 o 
  -4   7   1      711.50      760.06     38.40 o 
  -3   7   1        7.64       -7.21     12.83 o 
  -2   7   1       11.64       28.36     14.65 o 
  -1   7   1     5182.40     4884.00    174.23 o 
   0   7   1     2283.86     2134.16     82.32 o 
   1   7   1     3240.16     2983.21    110.31 o 
   2   7   1      159.76      146.39     18.71 o 
   3   7   1     2491.50     2396.47     86.93 o 
   4   7   1      811.61      849.92     42.65 o 
   5   7   1     1281.37     1350.21     66.57 o 
   6   7   1       91.60       97.79     18.51 o 
   7   7   1      139.09      126.21     21.96 o 
   8   7   1        5.23      -25.32     18.25 o 
   9   7   1       42.00       51.49     20.74 o 
  10   7   1     1024.25      954.66     57.82 o 
  11   7   1      669.58      763.83     75.47 o 
  12   7   1      587.68      733.63     90.07 o 
  13   7   1      226.54      326.27     47.87 o 
  14   7   1      100.72      111.54     38.94 o 
  15   7   1      761.69      757.91     70.50 o 
  16   7   1      226.43      269.57     51.16 o 
  17   7   1      622.56      750.56     74.55 o 
 -17   8   1       30.62       22.86     50.43 o 
 -16   8   1       54.73       37.38     44.28 o 
 -15   8   1       11.94      -51.87     36.07 o 
 -14   8   1        7.95       74.01     37.49 o 
 -13   8   1      612.94      603.18     68.14 o 
 -12   8   1      667.10      667.86     63.13 o 
 -11   8   1        2.35        2.96     24.28 o 
 -10   8   1      911.05     1116.49     74.58 o 
  -9   8   1      121.90      111.38     23.84 o 
  -8   8   1     2132.75     2147.84     86.70 o 
  -7   8   1      227.48      256.35     26.49 o 
  -6   8   1     1179.93     1210.15     56.44 o 
  -5   8   1     1287.53     1248.65     65.22 o 
  -4   8   1     2622.78     2677.18    101.39 o 
  -3   8   1      738.18      702.38     38.64 o 
  -2   8   1       93.36       64.31     17.81 o 
  -1   8   1     1376.65     1373.45     64.33 o 
   0   8   1        1.02       -7.02     16.26 o 
   1   8   1      549.61      590.21     36.20 o 
   2   8   1      496.83      513.49     32.21 o 
   3   8   1      545.78      561.94     33.87 o 
   4   8   1      887.91      883.09     56.13 o 
   5   8   1       32.31       10.16     19.68 o 
   6   8   1        1.18      -23.09     19.47 o 
   7   8   1       71.62       55.04     22.89 o 
   8   8   1      127.94      198.70     29.16 o 
   9   8   1     1901.92     1891.35     92.69 o 
  10   8   1      829.35      798.98     51.50 o 
  11   8   1      109.41      155.05     35.98 o 
  12   8   1      305.56      242.76     45.33 o 
  13   8   1       62.44       72.92     60.51 o 
  14   8   1      342.06      368.43     54.47 o 
  15   8   1       94.68      125.73     45.82 o 
  16   8   1       49.64       95.36     45.17 o 
 -15   9   1      203.07      309.61     61.07 o 
 -14   9   1      126.43      195.87     44.82 o 
 -13   9   1       44.33       11.59     33.87 o 
 -12   9   1      515.73      482.57     65.13 o 
 -11   9   1       58.14        9.72     36.38 o 
 -10   9   1       20.34       65.94     30.58 o 
  -9   9   1        1.21      -11.64     22.66 o 
  -8   9   1      109.83       75.44     25.48 o 
  -7   9   1       50.22       68.46     23.85 o 
  -6   9   1       84.59       50.77     21.92 o 
  -5   9   1       80.51       29.78     18.34 o 
  -4   9   1      841.89      890.46     47.23 o 
  -3   9   1      771.70      638.32     47.11 o 
  -2   9   1       83.22       23.25     21.87 o 
  -1   9   1      543.13      550.26     34.24 o 
   0   9   1     1325.36     1230.91     92.88 o 
   1   9   1     1906.37     1905.71    158.77 o 
   2   9   1       85.21       95.18     23.50 o 
   3   9   1       25.43        2.96     20.45 o 
   4   9   1        1.82      -21.28     21.21 o 
   5   9   1     2493.61     2486.16    119.64 o 
   6   9   1       49.73       11.98     22.80 o 
   7   9   1       94.92       63.43     25.80 o 
   8   9   1        0.93       47.88     25.27 o 
   9   9   1     1162.32     1116.83     78.38 o 
  10   9   1       61.75       58.59     28.19 o 
  11   9   1       43.71       74.38     37.98 o 
  12   9   1      226.48      214.38     45.48 o 
  13   9   1       59.06      123.93     45.39 o 
  14   9   1        1.47        7.20     40.64 o 
  15   9   1       28.68       -8.38     42.25 o 
 -14  10   1      217.72      257.46     51.42 o 
 -13  10   1        5.11      -50.57     33.71 o 
 -12  10   1      248.12      304.79     46.82 o 
 -11  10   1        4.41       48.22     34.99 o 
 -10  10   1       10.12      -24.13     29.84 o 
  -9  10   1      433.14      524.01     45.51 o 
  -8  10   1      124.26      131.90     30.27 o 
  -7  10   1      311.16      298.30     34.40 o 
  -6  10   1        0.93      -33.14     22.10 o 
  -5  10   1        7.72        8.45     26.27 o 
  -4  10   1      118.85       48.38     25.08 o 
  -3  10   1     1092.80      937.92     60.83 o 
  -2  10   1      227.37      171.68     34.11 o 
  -1  10   1      376.22      453.68     40.97 o 
   0  10   1      813.92      778.91     53.20 o 
   1  10   1        5.68       -8.12     23.84 o 
   2  10   1     2187.99     2143.99    272.48 o 
   3  10   1        1.72       -9.42     23.39 o 
   4  10   1      606.16      734.96     63.94 o 
   5  10   1       10.68        0.40     24.28 o 
   6  10   1      308.84      393.08     38.76 o 
   7  10   1     1130.13     1092.35     70.74 o 
   8  10   1       12.44       34.23     26.65 o 
   9  10   1       86.58       74.05     29.96 o 
  10  10   1       64.74        2.46     34.12 o 
  11  10   1        3.61       18.73     36.49 o 
  12  10   1        3.30       -0.73     37.34 o 
  13  10   1        3.41       11.76     39.86 o 
 -12  11   1       18.48       63.74     39.32 o 
 -11  11   1      235.22      254.00     52.93 o 
 -10  11   1       41.19       44.71     46.52 o 
  -9  11   1       33.08       26.17     42.71 o 
  -8  11   1      546.07      510.90     53.46 o 
  -7  11   1        8.86       12.36     31.71 o 
  -6  11   1     1804.25     1881.48    172.41 o 
  -5  11   1       38.95      -20.67     28.54 o 
  -4  11   1      887.97     1097.26     93.01 o 
  -3  11   1      102.18       86.32     32.13 o 
  -2  11   1      490.48      428.91     94.94 o 
  -1  11   1      680.87      551.22    125.78 o 
   0  11   1      238.30      297.73     45.62 o 
   1  11   1      152.39       88.91     44.44 o 
   2  11   1        8.45       -4.00     33.39 o 
   3  11   1      118.48      149.43     34.72 o 
   4  11   1       29.17       37.65     31.49 o 
   5  11   1      405.54      453.23     44.63 o 
   6  11   1      258.44      301.03     45.53 o 
   7  11   1      175.67      212.78     34.84 o 
   8  11   1       23.40      -16.49     27.77 o 
   9  11   1       75.88      130.69     34.37 o 
  10  11   1      691.57      931.87     97.39 o 
  11  11   1      140.65      135.19     56.28 o 
  -9  12   1      179.11      312.38     81.49 o 
  -8  12   1       41.14       64.78     49.08 o 
  -7  12   1      478.16      580.98     74.93 o 
  -6  12   1       11.92        9.07     33.56 o 
  -5  12   1      971.39     1141.95    145.18 o 
  -4  12   1        1.52      -50.94     33.96 o 
  -3  12   1       59.26       27.34     36.69 o 
  -2  12   1       51.43       63.70     40.71 o 
  -1  12   1       13.91       28.06     39.62 o 
   0  12   1      252.79      299.34     49.16 o 
   1  12   1       66.64       33.23     35.48 o 
   2  12   1       38.48       35.23     37.45 o 
   3  12   1       24.51      -32.44     35.23 o 
   4  12   1        7.04       19.17     39.11 o 
   5  12   1        4.94        3.05     38.92 o 
   6  12   1      544.12      678.29     90.15 o 
   7  12   1       38.06       36.15     39.08 o 
   8  12   1      154.39      204.39     48.00 o 
   9  12   1      291.98      460.03     71.84 o 
  -5  13   1      134.48      116.93     45.98 o 
  -4  13   1        1.61       19.23     44.43 o 
  -3  13   1       54.42      -60.63     61.80 o 
  -2  13   1       26.43      -40.09     42.09 o 
  -1  13   1       13.99       54.17     59.09 o 
   0  13   1      364.11      509.41    108.23 o 
   1  13   1      102.17      137.40     49.91 o 
   2  13   1        9.51      -19.44     40.36 o 
   3  13   1       15.94       47.39     41.50 o 
   4  13   1       29.22      -60.78     42.45 o 
   5  13   1       52.16       74.36     46.54 o 
 -21   0   2        9.47       19.87     66.76 o 
 -20   0   2      309.53      330.96     58.86 o 
 -19   0   2      314.32      260.30     52.54 o 
 -18   0   2      987.13      945.37     82.80 o 
 -17   0   2     1765.42     1663.80    153.42 o 
 -16   0   2       15.87       -7.46     30.54 o 
 -15   0   2      296.17      269.19     66.25 o 
 -14   0   2     1553.86     1379.48     95.30 o 
 -13   0   2       52.49       58.51     26.97 o 
 -12   0   2    12881.20    11335.37    522.14 o 
 -11   0   2     1171.48     1141.63     68.35 o 
 -10   0   2     7665.99     6385.46    297.65 o 
  -9   0   2      236.15      197.50     20.79 o 
  -8   0   2      102.63       85.62     14.28 o 
  -7   0   2      196.32      179.58     16.93 o 
  -6   0   2      643.78      579.92     33.40 o 
  -5   0   2     6821.63     6423.70    291.56 o 
  -4   0   2     1635.53     1609.25     68.97 o 
  -3   0   2      850.85      754.51     32.37 o 
  -2   0   2    16875.45    15781.31   1219.75 o 
   0   0   2    32623.91    43186.87   4438.74 o 
   1   0   2    22113.22    30300.68   2232.38 o 
   2   0   2     2392.09     3261.14    170.99 o 
   3   0   2     1721.52     2250.34    121.25 o 
   4   0   2    25662.70    31924.05   1636.14 o 
   5   0   2     2674.31     3637.37    195.05 o 
   6   0   2    13083.76    15072.46    780.19 o 
   7   0   2      252.84      260.02     28.35 o 
   8   0   2     8018.06     9831.10    515.26 o 
   9   0   2      819.10      676.99     80.62 o 
  10   0   2      643.09      526.41     46.41 o 
  11   0   2        9.90       14.21     24.19 o 
  12   0   2      313.87      284.74     49.82 o 
  13   0   2       17.88      -16.20     26.58 o 
  14   0   2     1694.39     1683.42    112.99 o 
  15   0   2       14.34       27.88     27.74 o 
  16   0   2      967.31      957.98     85.36 o 
  17   0   2      566.57      529.31    178.54 o 
  18   0   2      729.19      551.65    101.14 o 
  19   0   2      213.30      135.38     76.29 o 
 -21   1   2       99.16      145.24     43.25 o 
 -20   1   2       14.43      -20.46     33.34 o 
 -19   1   2      557.95      546.06     62.68 o 
 -18   1   2      105.14       35.88     26.84 o 
 -17   1   2       30.08       31.18     25.34 o 
 -16   1   2      471.62      592.80     42.93 o 
 -15   1   2        7.35      -13.63     20.05 o 
 -14   1   2      696.28      649.50     41.51 o 
 -13   1   2     2896.41     2591.05     99.35 o 
 -12   1   2       75.01       40.29     14.34 o 
 -11   1   2     2206.62     1812.66     66.71 o 
 -10   1   2      245.24      225.58     19.89 o 
  -9   1   2     3902.46     3496.49    124.87 o 
  -8   1   2     5800.55     5211.61    182.27 o 
  -7   1   2       10.44        3.51      8.01 o 
  -6   1   2     1512.99     1432.64     48.22 o 
  -5   1   2        4.18       15.62      8.08 o 
  -4   1   2      472.74      459.71     21.79 o 
  -3   1   2     2204.19     1874.30     71.50 o 
  -2   1   2     4974.57     4775.00    201.94 o 
  -1   1   2       61.32       63.44      6.86 o 
   0   1   2       29.72       18.98      4.45 o 
   1   1   2      653.78      766.66     31.53 o 
   2   1   2    10736.00    13533.68    499.78 o 
   3   1   2     2299.24     2715.03    119.05 o 
   4   1   2      679.79      765.02     36.17 o 
   5   1   2    26489.05    31915.66   1155.20 o 
   6   1   2     2415.80     2906.25    111.35 o 
   7   1   2     4014.87     4440.02    168.29 o 
   8   1   2     1642.56     1447.73     61.81 o 
   9   1   2      404.18      449.76     28.97 o 
  10   1   2     2037.43     2009.55     83.35 o 
  11   1   2       25.41       37.55     22.12 o 
  12   1   2      130.71      149.96     21.44 o 
  13   1   2        4.31       19.74     17.78 o 
  14   1   2        8.51       37.81     18.76 o 
  15   1   2      207.38      224.71     28.35 o 
  16   1   2       11.34       -6.88     28.29 o 
  17   1   2       86.83       42.62     49.02 o 
  18   1   2       34.86       47.30     45.19 o 
  19   1   2        3.67        1.81     45.06 o 
 -21   2   2      141.25      109.62     47.00 o 
 -20   2   2        5.05       -7.09     49.40 o 
 -19   2   2       22.06       -9.53     33.94 o 
 -18   2   2      348.79      320.19     39.94 o 
 -17   2   2      279.82      273.99     36.12 o 
 -16   2   2      329.16      307.70     37.06 o 
 -15   2   2      622.03      698.50     44.51 o 
 -14   2   2      592.92      552.11     34.81 o 
 -13   2   2      876.55      842.89     42.80 o 
 -12   2   2      255.65      270.02     21.80 o 
 -11   2   2     1344.74     1202.38     49.46 o 
 -10   2   2       26.99       47.34     14.46 o 
  -9   2   2     2956.32     2799.89    109.92 o 
  -8   2   2     1640.04     1582.00     62.65 o 
  -7   2   2     2701.44     2613.13     96.64 o 
  -6   2   2      179.78      178.38     18.85 o 
  -5   2   2     1893.82     1676.37     63.47 o 
  -4   2   2     4958.12     4488.95    167.88 o 
  -3   2   2     5067.20     4674.90    173.72 o 
  -2   2   2      242.19      192.18     12.00 o 
  -1   2   2     2301.49     2260.40     84.03 o 
   0   2   2      744.57      730.73     30.91 o 
   1   2   2     8455.80     8669.98    257.37 o 
   2   2   2      133.34      184.40     17.42 o 
   3   2   2      678.58      831.82     36.18 o 
   4   2   2       42.64       48.67      8.91 o 
   5   2   2     1434.02     1829.11     65.20 o 
   6   2   2     1443.54     1759.59     70.93 o 
   7   2   2      727.03      773.04     33.45 o 
   8   2   2      464.95      601.87     29.37 o 
   9   2   2      548.64      576.64     29.55 o 
  10   2   2      513.78      455.57     27.62 o 
  11   2   2       14.59       19.67     15.38 o 
  12   2   2     2873.17     2875.27    104.63 o 
  13   2   2      463.08      453.48     30.76 o 
  14   2   2       47.33       22.76     21.79 o 
  15   2   2      222.64      168.38     33.61 o 
  16   2   2        2.93      -23.77     24.12 o 
  17   2   2      229.85      174.70     39.22 o 
  18   2   2       11.22       -5.33     34.21 o 
  19   2   2      139.06       83.85     51.97 o 
 -20   3   2        2.42      -12.69     39.10 o 
 -19   3   2      974.28      811.90     71.59 o 
 -18   3   2      139.53      110.50     38.95 o 
 -17   3   2      189.33      139.76     34.71 o 
 -16   3   2      211.57      158.54     33.44 o 
 -15   3   2      132.58      108.37     28.22 o 
 -14   3   2     1677.05     1548.54     76.05 o 
 -13   3   2     1566.26     1377.81     68.78 o 
 -12   3   2      346.60      342.61     29.14 o 
 -11   3   2     1140.93     1081.73     51.39 o 
 -10   3   2     2871.50     2614.06    103.77 o 
  -9   3   2     2284.75     2224.81     91.80 o 
  -8   3   2      383.76      372.11     28.79 o 
  -7   3   2      108.78      124.72     12.91 o 
  -6   3   2      345.03      319.09     18.95 o 
  -5   3   2     1042.74      960.15     41.61 o 
  -4   3   2      186.68      161.67     13.43 o 
  -3   3   2     3478.44     3403.22    127.94 o 
  -2   3   2      740.07      643.21     28.64 o 
  -1   3   2     6307.29     6119.11    212.54 o 
   0   3   2      597.42      668.47     35.17 o 
   1   3   2      856.78      860.24     32.61 o 
   2   3   2     6856.43     6738.72    222.03 o 
   3   3   2     6823.13     7343.72    255.61 o 
   4   3   2     1299.15     1351.08     51.13 o 
   5   3   2      633.95      686.14     35.31 o 
   6   3   2     5613.55     5681.89    199.53 o 
   7   3   2     4719.39     4901.54    171.97 o 
   8   3   2     6492.33     6537.93    243.74 o 
   9   3   2      413.46      417.31     26.89 o 
  10   3   2     1549.48     1481.73     63.00 o 
  11   3   2       19.42        5.08     16.04 o 
  12   3   2      650.64      638.59     40.77 o 
  13   3   2        3.80      -17.10     19.61 o 
  14   3   2      114.26      116.81     30.10 o 
  15   3   2      201.95      129.76     30.22 o 
  16   3   2       26.81       58.26     28.57 o 
  17   3   2       89.69       33.22     33.59 o 
  18   3   2       89.56       63.28     37.36 o 
  19   3   2       87.80       98.22     42.27 o 
 -20   4   2      106.20       59.43     50.64 o 
 -19   4   2       56.32       41.73     51.52 o 
 -18   4   2       62.77      101.08     39.59 o 
 -17   4   2     2075.66     2077.88    123.12 o 
 -16   4   2        2.17      -35.75     29.40 o 
 -15   4   2     1686.45     1577.98     79.75 o 
 -14   4   2     1225.09     1297.04     68.17 o 
 -13   4   2      443.32      400.72     34.10 o 
 -12   4   2     2198.53     2103.65    105.09 o 
 -11   4   2        3.82       32.38     15.66 o 
 -10   4   2      648.63      611.87     39.40 o 
  -9   4   2      614.15      532.69     30.27 o 
  -8   4   2      111.84      138.77     15.35 o 
  -7   4   2     6674.67     6346.89    225.12 o 
  -6   4   2      468.62      474.04     27.05 o 
  -5   4   2     3144.32     3011.59    116.85 o 
  -4   4   2       98.21      133.16     13.85 o 
  -3   4   2     1124.84      991.16     42.45 o 
  -2   4   2      275.22      225.00     15.03 o 
  -1   4   2     5435.02     4968.65    165.91 o 
   0   4   2      908.89      948.19     38.04 o 
   1   4   2    11519.96    10813.38    339.74 o 
   2   4   2     4867.58     4804.49    170.60 o 
   3   4   2      988.82      843.58     34.43 o 
   4   4   2    25931.06    26969.23    883.46 o 
   5   4   2     1507.73     1625.19     59.66 o 
   6   4   2     1283.61     1098.75     45.71 o 
   7   4   2     1295.16     1194.35     53.55 o 
   8   4   2      191.04      223.18     21.55 o 
   9   4   2     1766.53     1663.47     71.89 o 
  10   4   2      129.86      102.44     21.93 o 
  11   4   2     1619.36     1644.82     86.85 o 
  12   4   2      316.70      429.51     37.03 o 
  13   4   2      365.88      323.93     35.29 o 
  14   4   2      292.87      314.14     39.76 o 
  15   4   2      114.29       51.95     30.92 o 
  16   4   2        3.52      -18.50     30.39 o 
  17   4   2      272.00      229.70     56.81 o 
  18   4   2      133.37       96.69     44.71 o 
 -19   5   2      298.00      397.54     58.70 o 
 -18   5   2      215.90      180.03     46.02 o 
 -17   5   2       24.26       59.23     36.70 o 
 -16   5   2      666.36      692.10     64.72 o 
 -15   5   2        6.57        0.52     24.30 o 
 -14   5   2       55.78       44.33     26.43 o 
 -13   5   2     2426.92     2377.88    116.27 o 
 -12   5   2      128.87       96.38     24.29 o 
 -11   5   2     4290.79     4036.17    158.09 o 
 -10   5   2       11.08       23.69     16.78 o 
  -9   5   2     2239.77     2195.68     80.86 o 
  -8   5   2      548.92      532.21     30.50 o 
  -7   5   2     1113.45     1082.28     51.17 o 
  -6   5   2     1279.37     1273.65     56.03 o 
  -5   5   2      319.80      303.96     25.18 o 
  -4   5   2     1315.54     1449.53     60.69 o 
  -3   5   2      147.28      202.25     16.86 o 
  -2   5   2     5183.06     5231.61    176.25 o 
  -1   5   2    10820.75    10537.95    369.27 o 
   0   5   2     1486.32     1104.63     45.58 o 
   1   5   2      465.31      357.10     20.05 o 
   2   5   2     4738.08     4748.48    170.17 o 
   3   5   2     2834.19     2490.63     87.57 o 
   4   5   2      721.57      766.49     34.51 o 
   5   5   2    20339.81    19358.88    636.04 o 
   6   5   2     1163.72     1109.32     43.35 o 
   7   5   2     3318.78     3408.71    122.47 o 
   8   5   2      517.46      557.17     38.62 o 
   9   5   2       54.39       44.65     20.64 o 
  10   5   2     1205.91     1237.55     65.21 o 
  11   5   2      182.74      128.83     26.77 o 
  12   5   2      372.97      330.64     35.12 o 
  13   5   2      119.76      135.38     34.96 o 
  14   5   2        3.15       48.51     27.70 o 
  15   5   2      325.21      320.92     45.04 o 
  16   5   2       34.79       30.47     35.47 o 
  17   5   2      126.69       88.33     44.29 o 
  18   5   2      251.87      350.73     66.96 o 
 -19   6   2       28.95       43.03     44.55 o 
 -18   6   2        8.00        4.76     39.88 o 
 -17   6   2       25.96       25.41     36.39 o 
 -16   6   2        4.27       -7.95     29.26 o 
 -15   6   2      102.53       51.03     29.80 o 
 -14   6   2     1013.26      982.89     65.24 o 
 -13   6   2      329.71      343.39     39.40 o 
 -12   6   2      549.35      537.28     38.87 o 
 -11   6   2      661.75      735.37     44.31 o 
 -10   6   2      530.20      566.18     32.65 o 
  -9   6   2       38.01       26.92     15.60 o 
  -8   6   2      997.69     1004.98     47.08 o 
  -7   6   2        1.10       -9.39     14.93 o 
  -6   6   2     1017.62     1027.93     55.13 o 
  -5   6   2      523.60      481.53     29.97 o 
  -4   6   2      733.24      780.12     39.19 o 
  -3   6   2     1958.68     1805.90     70.88 o 
  -2   6   2      987.32      949.73     39.67 o 
  -1   6   2     1348.78     1335.26     54.70 o 
   0   6   2     1135.37     1010.87     43.85 o 
   1   6   2      324.41      328.92     22.34 o 
   2   6   2      293.17      279.95     19.98 o 
   3   6   2      179.57      123.56     17.44 o 
   4   6   2      183.43      231.47     19.36 o 
   5   6   2      921.55      932.70     41.11 o 
   6   6   2      994.12      926.17     44.75 o 
   7   6   2     1267.95     1218.55     54.84 o 
   8   6   2      999.62     1105.69     56.41 o 
   9   6   2     2565.78     2433.04    109.06 o 
  10   6   2     2732.45     2835.38    125.27 o 
  11   6   2      829.20      809.82     53.07 o 
  12   6   2      978.22      849.42     74.66 o 
  13   6   2        5.20       39.94     34.40 o 
  14   6   2      138.53       90.97     49.03 o 
  15   6   2       18.17       17.42     35.43 o 
  16   6   2       31.66      -42.33     36.01 o 
  17   6   2      105.63      109.56     44.16 o 
 -18   7   2        4.56      -27.28     46.18 o 
 -17   7   2      304.16      281.18     52.17 o 
 -16   7   2      611.46      639.65     59.92 o 
 -15   7   2      227.41      294.66     43.61 o 
 -14   7   2       89.83      143.30     46.46 o 
 -13   7   2     1759.63     1781.55    117.84 o 
 -12   7   2      540.12      539.05     43.74 o 
 -11   7   2     1013.06     1008.24     79.69 o 
 -10   7   2      476.59      424.12     30.51 o 
  -9   7   2     1624.48     1692.05     71.65 o 
  -8   7   2      526.19      548.87     33.56 o 
  -7   7   2       67.06       48.83     18.80 o 
  -6   7   2     1798.16     1890.00     75.17 o 
  -5   7   2       54.79       69.65     17.15 o 
  -4   7   2      942.71      859.62     45.20 o 
  -3   7   2       33.70       18.12     13.82 o 
  -2   7   2      759.57      626.66     33.71 o 
  -1   7   2      157.19      143.61     18.06 o 
   0   7   2      275.86      318.12     23.30 o 
   1   7   2      960.81      918.69     46.13 o 
   2   7   2      124.76      141.98     18.56 o 
   3   7   2     1967.44     1832.20     73.44 o 
   4   7   2        1.75        5.64     13.86 o 
   5   7   2     1227.30     1246.22     55.41 o 
   6   7   2      462.84      473.56     38.45 o 
   7   7   2     1773.58     1767.94     85.71 o 
   8   7   2      256.94      167.23     27.05 o 
   9   7   2       74.10       63.06     25.94 o 
  10   7   2      323.83      377.45     50.88 o 
  11   7   2      424.56      448.47     47.41 o 
  12   7   2      148.69       86.94     36.09 o 
  13   7   2      584.11      638.93     63.15 o 
  14   7   2      148.72      192.84     43.30 o 
  15   7   2       14.96        5.80     38.33 o 
  16   7   2        1.85      -33.35     38.00 o 
 -17   8   2      278.79      360.59     76.17 o 
 -16   8   2       20.94      -39.81     36.47 o 
 -15   8   2      371.99      579.39     60.26 o 
 -14   8   2      505.70      518.81     64.99 o 
 -13   8   2      826.68      871.26     77.25 o 
 -12   8   2      777.05      707.18     51.12 o 
 -11   8   2       19.44      -21.01     22.25 o 
 -10   8   2      744.85      849.93     60.03 o 
  -9   8   2      187.03      180.63     25.18 o 
  -8   8   2     1493.60     1562.06     68.76 o 
  -7   8   2      618.04      669.54     39.35 o 
  -6   8   2      756.14      752.69     43.42 o 
  -5   8   2      244.65      220.48     24.02 o 
  -4   8   2      197.73      164.67     19.26 o 
  -3   8   2     1987.61     1970.19     78.55 o 
  -2   8   2      174.53      172.37     21.14 o 
  -1   8   2     1232.65     1204.80     75.64 o 
   0   8   2      519.64      548.70     37.92 o 
   1   8   2      295.34      345.15     27.77 o 
   2   8   2       34.63        0.52     19.06 o 
   3   8   2     3106.40     3058.27    122.75 o 
   4   8   2     1719.27     1768.78    129.97 o 
   5   8   2      706.43      675.75     55.91 o 
   6   8   2      367.63      375.56     34.30 o 
   7   8   2     4053.03     4124.14    161.96 o 
   8   8   2     1897.36     1816.26     90.82 o 
   9   8   2      828.86      911.59     58.89 o 
  10   8   2        6.11        2.44     34.94 o 
  11   8   2       60.53       92.94     35.44 o 
  12   8   2      235.56      237.26     52.71 o 
  13   8   2      268.13      324.22     51.50 o 
  14   8   2        1.76       16.74     38.93 o 
  15   8   2        6.16       -0.20     40.54 o 
 -16   9   2      546.58      629.95     69.07 o 
 -15   9   2       74.64       90.75     43.54 o 
 -14   9   2      263.92      367.03     49.33 o 
 -13   9   2       16.55       17.32     32.47 o 
 -12   9   2      187.95      161.37     53.48 o 
 -11   9   2      214.61      271.51     41.13 o 
 -10   9   2       19.61       13.86     25.15 o 
  -9   9   2      237.28      187.45     27.74 o 
  -8   9   2      208.67      235.59     30.37 o 
  -7   9   2      354.96      431.43     33.38 o 
  -6   9   2     3118.69     3662.55    136.92 o 
  -5   9   2        9.78       -5.45     17.14 o 
  -4   9   2     1710.39     1725.47    110.52 o 
  -3   9   2        3.77      -23.85     16.57 o 
  -2   9   2      992.64      952.88     65.34 o 
  -1   9   2        6.81      -19.85     18.07 o 
   0   9   2      809.46      739.53     53.87 o 
   1   9   2      239.88      168.65     31.81 o 
   2   9   2     2194.52     2227.48    109.71 o 
   3   9   2      797.75      859.55     61.52 o 
   4   9   2       19.62       15.86     23.45 o 
   5   9   2      451.35      445.51     45.58 o 
   6   9   2       28.77      -17.52     21.72 o 
   7   9   2       28.88       52.93     25.68 o 
   8   9   2      923.87      981.10     63.16 o 
   9   9   2      147.59      130.71     30.36 o 
  10   9   2      414.61      504.73     47.36 o 
  11   9   2      144.06       91.00     39.95 o 
  12   9   2      333.97      495.48     60.15 o 
  13   9   2      237.06      157.92     53.94 o 
  14   9   2      156.29      230.13     52.25 o 
 -14  10   2       21.25       79.20     39.83 o 
 -13  10   2        2.28      -29.87     34.58 o 
 -12  10   2       19.28      -45.39     30.26 o 
 -11  10   2        6.51        9.53     32.16 o 
 -10  10   2       99.42      117.65     35.54 o 
  -9  10   2       61.52       49.49     31.00 o 
  -8  10   2      511.05      618.13     44.85 o 
  -7  10   2        0.64      -27.84     28.05 o 
  -6  10   2     1275.75     1368.99    169.90 o 
  -5  10   2      595.56      636.42     43.71 o 
  -4  10   2      265.35      235.16     28.87 o 
  -3  10   2      596.31      631.60     45.72 o 
  -2  10   2      171.23      149.63     29.94 o 
  -1  10   2      160.02      107.24     28.43 o 
   0  10   2      473.46      516.20     50.25 o 
   1  10   2      507.11      551.19     47.90 o 
   2  10   2     1299.02     1321.06    124.60 o 
   3  10   2      465.22      377.08     42.16 o 
   4  10   2      291.69      372.95     39.06 o 
   5  10   2       94.31       80.03     28.89 o 
   6  10   2       44.21       71.67     26.51 o 
   7  10   2      271.31      294.05     36.10 o 
   8  10   2      332.70      344.68     38.99 o 
   9  10   2       77.71      115.17     31.93 o 
  10  10   2      216.79      245.64     40.25 o 
  11  10   2      293.63      298.23     52.40 o 
  12  10   2      100.90       70.52     42.49 o 
  13  10   2       41.95      162.35     48.87 o 
 -12  11   2       37.01       43.02     50.14 o 
 -11  11   2      143.10      132.50     53.20 o 
 -10  11   2       15.45       13.37     43.91 o 
  -9  11   2        4.75      -18.33     40.65 o 
  -8  11   2       26.02       46.40     36.67 o 
  -7  11   2      106.18       52.68     38.02 o 
  -6  11   2        3.61      -42.34     28.23 o 
  -5  11   2        2.77       -2.64     29.74 o 
  -4  11   2      358.47      375.90     48.61 o 
  -3  11   2       91.09       80.15     29.01 o 
  -2  11   2       30.51       16.84     28.60 o 
  -1  11   2        2.93       20.62     31.51 o 
   0  11   2       77.17       66.70     31.37 o 
   1  11   2       24.03       48.27     29.29 o 
   2  11   2      289.65      274.20     42.01 o 
   3  11   2       66.90       29.99     29.16 o 
   4  11   2      104.62       71.52     41.17 o 
   5  11   2       33.24       62.94     30.28 o 
   6  11   2       89.22       96.31     32.82 o 
   7  11   2        6.87       22.74     30.88 o 
   8  11   2       48.86       58.49     31.78 o 
   9  11   2      222.97      292.02     61.50 o 
  10  11   2      200.05      235.96     49.38 o 
  11  11   2       78.22       82.70     45.34 o 
  -9  12   2        9.89        8.78     45.83 o 
  -8  12   2      296.72      347.89     60.88 o 
  -7  12   2        0.25        7.98     35.25 o 
  -6  12   2      114.90       98.98     40.66 o 
  -5  12   2        3.55       29.46     33.07 o 
  -4  12   2        0.29      -10.59     31.51 o 
  -3  12   2        4.76       -7.91     37.46 o 
  -2  12   2        3.36       11.63     37.75 o 
  -1  12   2       13.62        3.62     36.27 o 
   0  12   2        7.69      -23.45     35.41 o 
   1  12   2       26.35      -12.31     35.56 o 
   2  12   2      481.04      497.19     59.11 o 
   3  12   2       13.91       60.92     39.56 o 
   4  12   2      585.59      603.55     98.35 o 
   5  12   2       11.69        5.16     38.82 o 
   6  12   2       89.56      121.42     44.85 o 
   7  12   2       26.20       34.17     34.97 o 
   8  12   2      341.37      498.04     55.57 o 
  -5  13   2       17.29      -48.03     46.12 o 
  -4  13   2      505.24      519.33    148.02 o 
  -3  13   2       63.78      119.70     48.33 o 
  -2  13   2     1111.68     1471.78    339.83 o 
  -1  13   2      230.95      310.76     93.09 o 
   0  13   2       23.74       22.31     44.05 o 
   1  13   2      159.88      148.29     45.51 o 
   2  13   2       33.81       15.96     41.23 o 
   3  13   2       12.39       20.14     41.99 o 
   4  13   2        2.94      -32.81     43.57 o 
 -21   1   3        2.22       19.81     37.41 o 
 -20   1   3       37.87       57.16     30.93 o 
 -19   1   3      439.98      444.60     43.67 o 
 -18   1   3      215.81      181.99     33.00 o 
 -17   1   3     1098.73      993.92     58.08 o 
 -16   1   3       63.56       86.82     24.87 o 
 -15   1   3     2534.35     2363.80    102.52 o 
 -14   1   3     6288.26     5989.77    230.86 o 
 -13   1   3      312.93      243.23     22.92 o 
 -12   1   3     2693.49     2182.65     77.76 o 
 -11   1   3       86.91       35.22     11.38 o 
 -10   1   3     2104.20     1805.54     66.37 o 
  -9   1   3     3705.99     3128.56    112.99 o 
  -8   1   3       49.51       68.40     10.69 o 
  -7   1   3      148.76      142.08     13.06 o 
  -6   1   3     1276.79     1170.03     47.79 o 
  -5   1   3     2434.80     2437.70     92.68 o 
  -4   1   3     4677.92     4118.81    174.70 o 
  -3   1   3    17312.87    16793.23    788.84 o 
  -2   1   3     6480.30     6601.76    306.50 o 
  -1   1   3      910.44     1087.50     70.46 o 
   0   1   3     5689.10     7628.24    474.17 o 
   1   1   3     1655.66     1825.82     82.82 o 
   2   1   3       50.13       32.21     14.18 o 
   3   1   3        1.62        4.36      8.77 o 
   4   1   3     1685.74     2119.82     88.42 o 
   5   1   3      607.95      676.90     34.28 o 
   6   1   3        3.69       16.49     11.53 o 
   7   1   3    10179.37    11977.54    438.39 o 
   8   1   3        9.35       12.85     14.19 o 
   9   1   3     4371.77     4685.17    179.69 o 
  10   1   3     1810.16     1830.86     78.82 o 
  11   1   3      168.86      207.33     25.09 o 
  12   1   3     3170.38     3215.91    118.62 o 
  13   1   3       48.15       18.16     18.86 o 
  14   1   3      735.42      716.54     49.21 o 
  15   1   3       55.63       77.31     26.41 o 
  16   1   3       35.57       27.55     30.62 o 
  17   1   3      214.06      215.21     53.53 o 
  18   1   3       97.51      134.34     52.27 o 
  19   1   3      245.15      154.86     64.78 o 
 -21   2   3       54.93       69.82     43.16 o 
 -20   2   3     1454.60     1463.98    102.67 o 
 -19   2   3      135.89      145.20     38.53 o 
 -18   2   3      222.61      177.05     58.16 o 
 -17   2   3       43.54       87.41     29.58 o 
 -16   2   3     2596.29     2439.59    149.26 o 
 -15   2   3     4140.82     3847.79    178.75 o 
 -14   2   3       25.00        0.61     18.68 o 
 -13   2   3     1810.27     1587.56     75.12 o 
 -12   2   3     2433.77     2166.01     95.07 o 
 -11   2   3     4968.08     4630.54    176.96 o 
 -10   2   3     9974.28     8766.74    325.59 o 
  -9   2   3      193.43      208.46     18.82 o 
  -8   2   3     8583.93     7532.67    280.26 o 
  -7   2   3     1551.53     1486.32     61.11 o 
  -6   2   3     2611.14     2394.14     86.22 o 
  -5   2   3     3608.91     3312.91    136.21 o 
  -4   2   3       50.20       30.73      8.00 o 
  -3   2   3     4952.54     5078.38    187.97 o 
  -2   2   3       85.76       86.12      9.79 o 
  -1   2   3       11.33       -7.58      7.18 o 
   0   2   3     1063.15     1045.66     45.77 o 
   1   2   3       42.53       50.24      8.97 o 
   2   2   3      295.77      371.85     25.54 o 
   3   2   3     6732.10     8221.62    323.04 o 
   4   2   3     8280.79     9744.31    321.00 o 
   5   2   3     3475.93     4036.77    153.66 o 
   6   2   3    10576.72    11861.26    407.44 o 
   7   2   3        1.23        9.56     10.43 o 
   8   2   3     6436.49     6451.53    217.30 o 
   9   2   3     5303.56     5601.55    189.38 o 
  10   2   3     1389.84     1402.00     56.47 o 
  11   2   3     1292.64     1223.69     52.92 o 
  12   2   3      130.55      132.62     22.97 o 
  13   2   3     1318.24     1266.44     63.62 o 
  14   2   3     1066.07     1101.33     74.96 o 
  15   2   3      967.72      964.45     59.79 o 
  16   2   3       66.01       83.34     29.59 o 
  17   2   3      295.74      284.79     77.39 o 
  18   2   3       18.46       23.31     40.60 o 
  19   2   3      163.92      123.09     54.39 o 
 -21   3   3      644.92      563.95     66.82 o 
 -20   3   3       82.10       96.94     55.07 o 
 -19   3   3       25.18       25.16     36.58 o 
 -18   3   3      413.10      392.94     47.59 o 
 -17   3   3        5.16      -16.92     27.11 o 
 -16   3   3      197.50      216.39     35.61 o 
 -15   3   3      130.41      107.49     29.44 o 
 -14   3   3     2270.64     2280.19    103.26 o 
 -13   3   3       20.34       10.69     18.88 o 
 -12   3   3      147.65      156.19     24.25 o 
 -11   3   3     7060.50     6616.14    250.04 o 
 -10   3   3      744.75      629.10     32.78 o 
  -9   3   3     6871.84     6107.67    219.83 o 
  -8   3   3     2113.46     1989.77     76.55 o 
  -7   3   3     8301.33     7932.37    280.91 o 
  -6   3   3       29.98       72.42     11.38 o 
  -5   3   3     2441.27     2341.02     90.97 o 
  -4   3   3       60.59       76.26     10.60 o 
  -3   3   3      504.61      569.96     26.43 o 
  -2   3   3     3090.48     3172.09    126.90 o 
  -1   3   3       58.95       43.54      8.55 o 
   0   3   3      198.30      237.99     15.66 o 
   1   3   3     1436.85     1394.87     50.25 o 
   2   3   3     2352.77     2571.12     99.20 o 
   3   3   3     6824.58     7283.75    268.26 o 
   4   3   3       90.44      114.34     13.45 o 
   5   3   3     2395.90     2191.77     87.83 o 
   6   3   3      143.29      145.00     15.30 o 
   7   3   3     8391.71     9008.42    328.70 o 
   8   3   3       98.99       91.34     16.78 o 
   9   3   3     3165.73     3274.65    129.54 o 
  10   3   3     1534.42     1419.06     65.30 o 
  11   3   3      209.67      242.05     26.63 o 
  12   3   3      204.05      207.69     27.38 o 
  13   3   3      351.45      338.97     32.92 o 
  14   3   3     2097.41     1703.25     80.77 o 
  15   3   3      208.60      149.92     30.88 o 
  16   3   3       41.80       41.24     28.26 o 
  17   3   3      174.41      138.94     42.79 o 
  18   3   3       18.27       27.04     37.81 o 
 -20   4   3       20.57       12.81     41.10 o 
 -19   4   3      117.56      122.89     42.41 o 
 -18   4   3        9.40      -24.02     33.67 o 
 -17   4   3      103.42      114.02     37.34 o 
 -16   4   3      222.86      134.21     32.99 o 
 -15   4   3      477.26      533.00     41.81 o 
 -14   4   3       26.09       -9.84     21.58 o 
 -13   4   3      660.53      617.74     53.10 o 
 -12   4   3       16.14       -0.57     17.00 o 
 -11   4   3       52.40       40.94     15.86 o 
 -10   4   3        7.41        0.97     14.56 o 
  -9   4   3      602.03      572.01     28.79 o 
  -8   4   3      233.79      239.55     18.27 o 
  -7   4   3     1292.10     1223.56     53.34 o 
  -6   4   3     1102.37     1004.38     45.02 o 
  -5   4   3      463.37      392.72     23.45 o 
  -4   4   3     3517.99     3440.08    131.65 o 
  -3   4   3     2924.41     2802.01    107.88 o 
  -2   4   3     4436.68     4267.00    170.95 o 
  -1   4   3      464.74      499.36     22.22 o 
   0   4   3      829.55      754.74     35.24 o 
   1   4   3       40.49       26.57      9.10 o 
   2   4   3      185.45      159.89     13.35 o 
   3   4   3     1372.89     1751.18     68.22 o 
   4   4   3     1609.86     1824.64     74.98 o 
   5   4   3      691.99      656.28     48.46 o 
   6   4   3      726.69      844.60     46.15 o 
   7   4   3     1681.00     1660.87     70.63 o 
   8   4   3     1109.16     1078.29     52.86 o 
   9   4   3       54.28       45.55     18.69 o 
  10   4   3       23.11       42.91     19.40 o 
  11   4   3      668.69      656.55     41.34 o 
  12   4   3        4.48        1.15     19.12 o 
  13   4   3      842.98      794.26     55.47 o 
  14   4   3     3395.62     3053.24    136.66 o 
  15   4   3        0.54        3.06     26.43 o 
  16   4   3        2.21       -7.57     28.30 o 
  17   4   3        0.84      -34.87     36.52 o 
  18   4   3      121.48      112.82     58.06 o 
 -20   5   3      167.16      216.71     53.24 o 
 -19   5   3       59.83       50.76     44.88 o 
 -18   5   3       39.72       16.49     42.26 o 
 -17   5   3      230.41      161.65     41.24 o 
 -16   5   3       17.15        4.63     32.09 o 
 -15   5   3       76.19      113.90     28.67 o 
 -14   5   3      985.72      905.10     66.61 o 
 -13   5   3       40.23       17.03     20.31 o 
 -12   5   3      429.27      413.12     36.34 o 
 -11   5   3     2124.33     2058.05     88.76 o 
 -10   5   3       92.29       76.81     16.71 o 
  -9   5   3     3848.17     3877.24    134.29 o 
  -8   5   3      269.72      227.70     21.96 o 
  -7   5   3     3398.60     3229.75    126.01 o 
  -6   5   3      722.54      811.78     39.72 o 
  -5   5   3     1256.17     1333.58     57.53 o 
  -4   5   3     1016.86     1096.89     48.32 o 
  -3   5   3      359.09      347.01     20.66 o 
  -2   5   3     1665.20     1481.03     54.90 o 
  -1   5   3       14.76        7.95     10.32 o 
   0   5   3        2.25       13.15      9.14 o 
   1   5   3      186.78      150.80     15.78 o 
   2   5   3      427.75      415.27     20.65 o 
   3   5   3      897.92      912.55     38.49 o 
   4   5   3     3885.38     3591.10    131.91 o 
   5   5   3     3301.20     3302.28    128.89 o 
   6   5   3     2394.96     2228.86     91.34 o 
   7   5   3     2043.57     2020.30     92.36 o 
   8   5   3      131.53      135.30     23.55 o 
   9   5   3     1195.65     1211.79     79.05 o 
  10   5   3      186.82      210.76     29.84 o 
  11   5   3        0.82       -8.46     21.89 o 
  12   5   3      334.56      342.86     36.67 o 
  13   5   3       98.30       94.36     28.85 o 
  14   5   3      201.57      190.99     41.38 o 
  15   5   3      305.55      331.29     50.62 o 
  16   5   3       79.29       65.98     42.28 o 
  17   5   3       74.50       35.51     40.90 o 
 -19   6   3       15.00       20.01     41.90 o 
 -18   6   3      147.46      167.59     55.19 o 
 -17   6   3      298.88      427.89     61.63 o 
 -16   6   3      644.28      760.03     69.74 o 
 -15   6   3     2359.36     2833.35    152.68 o 
 -14   6   3      370.63      361.77     41.38 o 
 -13   6   3     1150.58     1189.98     62.06 o 
 -12   6   3      138.68      101.85     29.30 o 
 -11   6   3     2704.20     2722.41    112.23 o 
 -10   6   3      618.85      647.27     34.96 o 
  -9   6   3       32.60       15.06     15.84 o 
  -8   6   3      615.90      651.66     43.99 o 
  -7   6   3     2303.06     2166.48    114.31 o 
  -6   6   3      344.55      297.72     24.04 o 
  -5   6   3     4134.87     3890.89    150.05 o 
  -4   6   3      263.71      233.38     19.46 o 
  -3   6   3     2385.93     2235.75     84.17 o 
  -2   6   3      285.28      226.98     17.32 o 
  -1   6   3     1149.53     1040.97     45.27 o 
   0   6   3     1074.14     1013.08     43.84 o 
   1   6   3     2112.19     1839.50     70.36 o 
   2   6   3        0.19      -10.13     10.98 o 
   3   6   3     1611.60     1410.01     55.99 o 
   4   6   3     1138.83     1117.82     46.69 o 
   5   6   3      187.86      153.59     20.80 o 
   6   6   3     1091.41     1093.24     54.06 o 
   7   6   3     3294.98     3487.55    135.95 o 
   8   6   3     3089.53     3203.36    138.72 o 
   9   6   3     3063.96     3109.61    149.35 o 
  10   6   3       17.98       16.10     26.64 o 
  11   6   3     3703.23     3555.25    185.19 o 
  12   6   3       27.26      -18.79     28.43 o 
  13   6   3     1551.32     1422.71     95.71 o 
  14   6   3        2.17        5.55     34.12 o 
  15   6   3       48.68       45.28     38.58 o 
  16   6   3        0.70        3.21     38.81 o 
  17   6   3       16.60       21.97     44.16 o 
 -18   7   3      166.80      153.96     48.99 o 
 -17   7   3      234.32      284.53     53.17 o 
 -16   7   3       48.43       34.96     33.12 o 
 -15   7   3       29.31       -1.02     30.25 o 
 -14   7   3      848.66      806.84     81.34 o 
 -13   7   3      484.04      542.39     54.65 o 
 -12   7   3      288.88      280.37     34.88 o 
 -11   7   3      325.93      406.95     34.86 o 
 -10   7   3      527.02      579.65     40.17 o 
  -9   7   3      359.25      384.57     30.00 o 
  -8   7   3        8.39      -12.40     16.63 o 
  -7   7   3     2179.97     2163.04     90.20 o 
  -6   7   3      751.86      795.19     40.95 o 
  -5   7   3     1703.16     1515.90     74.45 o 
  -4   7   3     1166.81     1106.40     54.53 o 
  -3   7   3      563.84      554.21     29.34 o 
  -2   7   3      773.38      674.87     35.28 o 
  -1   7   3       33.50       22.87     13.80 o 
   0   7   3     1673.77     1563.06     63.50 o 
   1   7   3        2.21      -18.23     13.63 o 
   2   7   3      642.00      631.55     37.50 o 
   3   7   3     1386.21     1319.80     57.76 o 
   4   7   3      236.72      213.14     25.91 o 
   5   7   3     1570.13     1489.94     74.16 o 
   6   7   3      461.79      499.25     37.63 o 
   7   7   3      831.98      832.26     52.31 o 
   8   7   3     1260.52     1210.47     86.13 o 
   9   7   3     1857.01     1857.34     99.51 o 
  10   7   3     1129.91     1168.99     75.20 o 
  11   7   3        2.15       43.54     30.59 o 
  12   7   3      521.76      634.50     57.02 o 
  13   7   3       95.40      101.07     39.08 o 
  14   7   3      664.93      758.29     71.82 o 
  15   7   3        3.17      -27.53     38.95 o 
  16   7   3      890.69      946.15     84.24 o 
 -17   8   3       24.89       62.72     48.17 o 
 -16   8   3      179.42      201.67     42.59 o 
 -15   8   3      125.91       72.87     36.12 o 
 -14   8   3      175.95      206.21     35.81 o 
 -13   8   3        0.51      -37.07     24.72 o 
 -12   8   3      139.12      133.40     31.10 o 
 -11   8   3        5.18      -25.68     22.76 o 
 -10   8   3      286.61      359.36     36.89 o 
  -9   8   3     1362.55     1512.36     82.12 o 
  -8   8   3     1689.30     1891.70     82.55 o 
  -7   8   3      251.22      257.77     28.89 o 
  -6   8   3      244.65      263.87     23.88 o 
  -5   8   3      118.62      118.56     20.43 o 
  -4   8   3      338.56      312.02     24.45 o 
  -3   8   3       25.74       -7.26     15.08 o 
  -2   8   3      130.73      123.69     19.34 o 
  -1   8   3      410.19      436.96     31.30 o 
   0   8   3       34.32        8.86     16.81 o 
   1   8   3     1712.16     1563.46     98.68 o 
   2   8   3     2858.94     2740.30    164.71 o 
   3   8   3      385.59      344.97     34.88 o 
   4   8   3      672.40      620.88     42.17 o 
   5   8   3      780.80      752.42     73.65 o 
   6   8   3       85.22       55.65     23.85 o 
   7   8   3      552.50      557.78     56.27 o 
   8   8   3     1691.84     1670.90    127.64 o 
   9   8   3      121.86      120.97     30.56 o 
  10   8   3      544.79      624.46     61.78 o 
  11   8   3      764.79      735.56     64.37 o 
  12   8   3      104.33      141.30     46.23 o 
  13   8   3       29.26        9.93     37.14 o 
  14   8   3       83.67       17.69     42.12 o 
  15   8   3       32.98       38.95     43.13 o 
 -16   9   3      107.70      132.31     46.33 o 
 -15   9   3      141.81       96.95     40.32 o 
 -14   9   3       22.86      -15.02     32.77 o 
 -13   9   3       21.49      -21.88     31.43 o 
 -12   9   3      393.26      373.39     42.19 o 
 -11   9   3      744.76      821.24     57.88 o 
 -10   9   3        0.03      -32.63     23.74 o 
  -9   9   3     1293.92     1362.41    108.72 o 
  -8   9   3      967.14     1045.19     62.35 o 
  -7   9   3        9.67       17.71     19.70 o 
  -6   9   3        4.92        9.44     17.37 o 
  -5   9   3        6.20      -30.53     20.35 o 
  -4   9   3       12.73       10.19     20.35 o 
  -3   9   3      378.72      382.41     32.65 o 
  -2   9   3      401.46      416.04     36.68 o 
  -1   9   3      485.89      490.06     35.65 o 
   0   9   3      635.04      539.34     41.20 o 
   1   9   3     1020.28      947.69     60.42 o 
   2   9   3     1306.44     1189.66    115.69 o 
   3   9   3      396.03      368.20     42.94 o 
   4   9   3      886.32      867.79     79.19 o 
   5   9   3      924.39      939.73     55.05 o 
   6   9   3      808.88      842.42     65.46 o 
   7   9   3      559.03      534.59     55.22 o 
   8   9   3      102.72       95.27     31.30 o 
   9   9   3      280.03      313.64     40.92 o 
  10   9   3      202.53      140.48     37.83 o 
  11   9   3      666.17      516.72     56.97 o 
  12   9   3       61.06       51.94     41.55 o 
  13   9   3      496.96      532.09    114.21 o 
  14   9   3       35.14       51.31     44.51 o 
 -14  10   3        0.14      -51.31     34.21 o 
 -13  10   3      351.37      419.01     51.60 o 
 -12  10   3      236.78      186.95     40.61 o 
 -11  10   3      578.65      630.98     72.64 o 
 -10  10   3     1198.98     1502.15    125.61 o 
  -9  10   3       13.38       12.22     37.45 o 
  -8  10   3      142.79      105.41     35.70 o 
  -7  10   3       69.50      113.42     29.09 o 
  -6  10   3      376.65      381.32     35.86 o 
  -5  10   3       75.26       89.95     26.38 o 
  -4  10   3       19.32       -3.62     21.54 o 
  -3  10   3      166.03      124.72     28.05 o 
  -2  10   3       22.97        0.30     21.24 o 
  -1  10   3      310.34      317.20     38.92 o 
   0  10   3      251.51      240.99     36.17 o 
   1  10   3       54.83       65.04     40.68 o 
   2  10   3        0.48        0.79     26.68 o 
   3  10   3     1454.53     1288.89    132.51 o 
   4  10   3      421.01      463.66     68.69 o 
   5  10   3      213.85      252.14     36.54 o 
   6  10   3     1112.74     1068.16     73.77 o 
   7  10   3        4.93        9.07     26.32 o 
   8  10   3      583.31      625.18     58.83 o 
   9  10   3      158.64       76.46     33.20 o 
  10  10   3      451.26      543.06     52.94 o 
  11  10   3       37.48       40.18     40.05 o 
  12  10   3        0.16       -5.98     40.71 o 
 -12  11   3      226.06      148.06     55.11 o 
 -11  11   3       97.44      158.49     64.55 o 
 -10  11   3       89.44       26.68     46.05 o 
  -9  11   3        1.63        0.64     40.97 o 
  -8  11   3      209.99      190.73     50.01 o 
  -7  11   3      213.19      192.89     39.23 o 
  -6  11   3      178.44      208.44     39.54 o 
  -5  11   3      522.18      558.10     81.96 o 
  -4  11   3      805.65      948.71     74.07 o 
  -3  11   3      323.21      318.96     62.44 o 
  -2  11   3     1861.19     1861.95    221.90 o 
  -1  11   3        5.71       54.20     36.39 o 
   0  11   3     1613.77     1746.61    171.40 o 
   1  11   3       22.69       49.84     30.78 o 
   2  11   3      135.45      160.26     36.45 o 
   3  11   3      283.04      306.18     48.63 o 
   4  11   3      200.92      206.07     45.01 o 
   5  11   3       27.75        4.70     36.87 o 
   6  11   3      128.01      108.61     37.45 o 
   7  11   3       41.72       54.23     34.04 o 
   8  11   3       61.64       77.13     34.03 o 
   9  11   3        2.21       43.47     35.01 o 
  10  11   3      739.14      914.05     80.80 o 
 -10  12   3        4.41        3.43     49.80 o 
  -9  12   3        7.45       51.75     48.89 o 
  -8  12   3       22.11        2.59     44.99 o 
  -7  12   3       10.47       49.19     44.19 o 
  -6  12   3      437.39      482.25     51.84 o 
  -5  12   3       22.03       13.57     43.54 o 
  -4  12   3      581.02      649.66     81.44 o 
  -3  12   3      536.34      551.69     87.73 o 
  -2  12   3        3.11        7.76     36.43 o 
  -1  12   3      799.71      730.64    154.17 o 
   0  12   3        3.19        3.42     38.15 o 
   1  12   3       82.02      140.43     59.84 o 
   2  12   3      157.23      176.25     44.36 o 
   3  12   3       63.32       63.54     34.01 o 
   4  12   3      380.37      386.26     71.23 o 
   5  12   3       44.17       61.72     37.18 o 
   6  12   3      182.33      208.03     52.38 o 
   7  12   3        1.81       16.14     37.98 o 
  -5  13   3       47.21       97.51     61.76 o 
  -4  13   3        0.87       13.44     45.96 o 
  -3  13   3      149.06      174.93     52.71 o 
  -2  13   3      113.87      186.39     53.56 o 
  -1  13   3        5.49      -18.47     42.34 o 
   0  13   3        0.32       12.37     41.03 o 
   1  13   3       59.79       -4.72     41.37 o 
   2  13   3        0.55       35.49     44.40 o 
   3  13   3       31.48      -26.29     43.46 o 
 -21   0   4       40.50       -0.99     46.32 o 
 -20   0   4     1111.67     1090.55    120.02 o 
 -19   0   4      402.99      373.96     56.84 o 
 -18   0   4     3773.22     3750.79    219.23 o 
 -17   0   4     4443.75     4255.65    244.76 o 
 -16   0   4       11.58        9.86     34.65 o 
 -15   0   4     1333.74     1374.61    134.60 o 
 -14   0   4        2.90      -14.08     27.39 o 
 -13   0   4      951.29      931.57     71.35 o 
 -12   0   4      809.45      724.36     58.86 o 
 -11   0   4     3298.74     2852.77    138.79 o 
 -10   0   4     3665.65     3251.06    154.64 o 
  -9   0   4       60.62       28.28     19.10 o 
  -8   0   4    15396.52    13345.19    693.00 o 
  -7   0   4      628.41      796.69     62.66 o 
  -6   0   4    24437.35    20897.70    966.78 o 
  -5   0   4    32232.99    30778.53   1875.45 o 
  -4   0   4    80152.14    81525.47   6246.68 o 
  -3   0   4   130400.91   143275.88  16690.29 o 
   0   0   4     7719.56    10728.51   1111.94 o 
   1   0   4     1930.80     2582.11    278.99 o 
   2   0   4     7311.48     9428.05    568.04 o 
   3   0   4        5.97        4.62     13.90 o 
   4   0   4      604.62      696.22     62.03 o 
   5   0   4     7606.73     9484.62    493.17 o 
   6   0   4      870.23      900.36     58.89 o 
   7   0   4     2822.83     3924.07    248.28 o 
   8   0   4     3656.19     4174.88    227.23 o 
   9   0   4      307.88      249.01     33.79 o 
  10   0   4    11356.07    12265.98    644.19 o 
  11   0   4        4.84       35.85     27.90 o 
  12   0   4     1627.69     1590.24    104.02 o 
  13   0   4     1018.23      944.70     73.84 o 
  14   0   4      866.71      928.29     93.12 o 
  15   0   4     1480.60     1503.73    286.73 o 
  16   0   4     2232.99     1717.77    132.61 o 
  17   0   4      367.01      356.43     90.34 o 
  18   0   4        7.75       17.24     67.72 o 
 -21   1   4       97.50      118.68     40.47 o 
 -20   1   4       34.89       70.73     36.02 o 
 -19   1   4      153.90      186.88     45.01 o 
 -18   1   4       58.56       33.02     28.37 o 
 -17   1   4      165.97      166.38     32.08 o 
 -16   1   4       97.69       80.90     24.97 o 
 -15   1   4      180.15      157.83     26.68 o 
 -14   1   4       29.51       28.49     20.50 o 
 -13   1   4        3.79        4.20     17.13 o 
 -12   1   4     7407.61     6617.02    232.73 o 
 -11   1   4      706.67      673.84     35.87 o 
 -10   1   4      383.34      308.21     22.44 o 
  -9   1   4     6158.74     5577.28    209.17 o 
  -8   1   4     1788.33     1685.51     68.58 o 
  -7   1   4     5872.56     5108.48    191.16 o 
  -6   1   4       55.70       66.95     10.82 o 
  -5   1   4     1710.61     1509.70     64.40 o 
  -4   1   4     4049.10     3992.26    189.51 o 
  -3   1   4      485.82      587.93     39.30 o 
  -2   1   4     5000.61     5866.91    354.16 o 
  -1   1   4     4487.48     6024.33    466.16 o 
   0   1   4     2781.54     3564.87    227.33 o 
   1   1   4     2162.19     2752.99    123.45 o 
   2   1   4      587.65      674.74     35.44 o 
   3   1   4     1654.91     2263.50     94.10 o 
   4   1   4     9365.51    12378.04    524.26 o 
   5   1   4      952.73     1237.86     60.66 o 
   6   1   4      437.14      357.93     23.23 o 
   7   1   4      327.16      348.90     24.35 o 
   8   1   4      809.53      838.44     41.81 o 
   9   1   4     3186.08     3525.05    137.90 o 
  10   1   4        1.67       -0.40     17.33 o 
  11   1   4     1490.93     1359.26     63.64 o 
  12   1   4      564.47      500.62     36.38 o 
  13   1   4        1.02      -16.49     21.42 o 
  14   1   4      284.52      319.58     35.85 o 
  15   1   4      131.92      174.31     32.03 o 
  16   1   4      525.59      488.39     56.04 o 
  17   1   4       39.61      144.29     50.36 o 
  18   1   4       34.09      -31.53     47.29 o 
 -21   2   4      249.15      290.88     56.39 o 
 -20   2   4        0.46       14.86     34.97 o 
 -19   2   4      385.15      363.27     46.85 o 
 -18   2   4     1107.66      977.00     68.64 o 
 -17   2   4       47.36       32.57     29.20 o 
 -16   2   4      191.27      220.63     35.85 o 
 -15   2   4      712.80      733.67     53.08 o 
 -14   2   4      663.26      643.40     48.63 o 
 -13   2   4       17.87       -6.26     17.37 o 
 -12   2   4       18.27       22.79     16.95 o 
 -11   2   4      102.85       96.76     18.73 o 
 -10   2   4       92.28       99.31     16.26 o 
  -9   2   4      116.12      135.36     20.51 o 
  -8   2   4       84.37       66.25     13.45 o 
  -7   2   4        0.43      -10.34      9.58 o 
  -6   2   4     1894.33     1704.65     70.60 o 
  -5   2   4      117.86       87.55     13.73 o 
  -4   2   4      565.69      555.96     26.64 o 
  -3   2   4     4217.95     4133.36    173.51 o 
  -2   2   4      221.60      246.97     18.24 o 
  -1   2   4     1032.03     1198.18     59.99 o 
   0   2   4      595.14      711.61     41.45 o 
   1   2   4     3736.55     4343.15    159.58 o 
   2   2   4     1011.64     1285.44     52.89 o 
   3   2   4     2164.57     2453.68    102.50 o 
   4   2   4      465.15      630.27     31.58 o 
   5   2   4      300.85      351.97     20.54 o 
   6   2   4       26.94       13.52     11.08 o 
   7   2   4      186.67      165.19     17.49 o 
   8   2   4      378.39      371.35     26.65 o 
   9   2   4     1182.37     1268.81     51.72 o 
  10   2   4     1389.50     1368.46     56.47 o 
  11   2   4      364.43      352.09     32.04 o 
  12   2   4      943.20      840.64     49.20 o 
  13   2   4      382.50      346.21     34.26 o 
  14   2   4       73.55       59.51     25.52 o 
  15   2   4      237.33      260.84     34.01 o 
  16   2   4       65.31       51.40     29.82 o 
  17   2   4       68.31       94.53     49.02 o 
  18   2   4        0.00       18.93     48.98 o 
 -21   3   4       29.07       13.63     42.77 o 
 -20   3   4        7.72       -3.09     39.06 o 
 -19   3   4       12.58      -28.25     31.65 o 
 -18   3   4      119.81       59.48     33.06 o 
 -17   3   4       22.98        3.81     28.65 o 
 -16   3   4        2.89      -23.48     25.23 o 
 -15   3   4      368.06      340.90     41.09 o 
 -14   3   4      262.84      239.93     29.02 o 
 -13   3   4        2.56        5.33     18.12 o 
 -12   3   4     3026.43     2671.99    107.94 o 
 -11   3   4      262.98      325.21     26.98 o 
 -10   3   4     7139.51     6526.17    246.01 o 
  -9   3   4     6249.84     6193.02    232.75 o 
  -8   3   4     1594.58     1457.58     54.04 o 
  -7   3   4       22.34       -5.10     12.24 o 
  -6   3   4       20.96        4.97      9.54 o 
  -5   3   4        9.89       -1.51      9.61 o 
  -4   3   4     5114.02     4886.44    182.45 o 
  -3   3   4      196.58      195.67     16.30 o 
  -2   3   4     1070.63      967.78     44.83 o 
  -1   3   4     1979.80     1933.74     85.74 o 
   0   3   4       49.30       42.95     10.28 o 
   1   3   4      555.28      693.88     34.57 o 
   2   3   4     4233.65     4548.60    168.10 o 
   3   3   4        1.22       -0.39      9.38 o 
   4   3   4       62.08       36.45     12.62 o 
   5   3   4      146.91      173.84     18.48 o 
   6   3   4     1438.25     1433.33     62.63 o 
   7   3   4     2572.44     2805.88    103.76 o 
   8   3   4     1886.17     1827.31     73.80 o 
   9   3   4     2214.99     2406.92    100.51 o 
  10   3   4       41.75       51.75     20.06 o 
  11   3   4      406.32      392.33     36.37 o 
  12   3   4      340.94      289.88     30.61 o 
  13   3   4      116.75      113.48     25.71 o 
  14   3   4      626.21      618.33     45.05 o 
  15   3   4       52.96       46.34     33.33 o 
  16   3   4      265.91      249.31     37.42 o 
  17   3   4      321.57      402.20     44.49 o 
  18   3   4       13.89       -5.68     62.13 o 
 -20   4   4        1.99      -36.65     37.43 o 
 -19   4   4      118.86      127.41     42.35 o 
 -18   4   4      383.73      367.50     80.96 o 
 -17   4   4        0.67      -24.54     28.41 o 
 -16   4   4      147.43      112.00     31.52 o 
 -15   4   4      106.87      141.48     48.20 o 
 -14   4   4     2291.76     2281.49    102.77 o 
 -13   4   4       89.06       58.07     25.02 o 
 -12   4   4        5.53        3.44     17.75 o 
 -11   4   4     1345.07     1249.12     58.02 o 
 -10   4   4     1433.96     1366.71     62.73 o 
  -9   4   4     6586.67     6485.52    215.89 o 
  -8   4   4     7911.78     7510.16    280.81 o 
  -7   4   4      608.24      693.79     34.43 o 
  -6   4   4     5347.33     4926.38    186.38 o 
  -5   4   4     2242.91     2187.55     85.97 o 
  -4   4   4     1602.54     1491.94     60.89 o 
  -3   4   4     6364.21     6163.75    245.10 o 
  -2   4   4        8.72        5.41      7.91 o 
  -1   4   4     3095.05     2854.65    111.20 o 
   0   4   4     2708.78     2702.05    105.48 o 
   1   4   4     7600.15     7631.07    278.01 o 
   2   4   4      222.26      158.86     20.81 o 
   3   4   4       46.91       32.94     15.84 o 
   4   4   4      887.88     1030.58     48.36 o 
   5   4   4     3535.87     3578.39    148.87 o 
   6   4   4      124.18      128.40     18.87 o 
   7   4   4     1573.11     1623.02     71.66 o 
   8   4   4      871.66      940.26     48.43 o 
   9   4   4       50.39       45.97     19.31 o 
  10   4   4     4425.79     4335.57    168.89 o 
  11   4   4     1279.11     1127.20     70.53 o 
  12   4   4     1023.26      924.52     72.37 o 
  13   4   4     1208.78     1230.65     84.14 o 
  14   4   4        8.37       -2.69     24.07 o 
  15   4   4     1122.18     1010.32     93.22 o 
  16   4   4      257.52      302.98     48.56 o 
  17   4   4      225.94      222.53     66.26 o 
 -20   5   4       50.02       76.11     45.65 o 
 -19   5   4      437.08      454.24     99.86 o 
 -18   5   4        8.78       -5.15     35.26 o 
 -17   5   4      686.65      705.18     67.83 o 
 -16   5   4      130.89       86.66     33.37 o 
 -15   5   4      640.54      645.01     47.42 o 
 -14   5   4       51.56       24.85     22.44 o 
 -13   5   4      831.11      890.60     74.43 o 
 -12   5   4      830.46      859.76     57.16 o 
 -11   5   4      989.57     1016.72     52.13 o 
 -10   5   4       66.28       64.88     18.45 o 
  -9   5   4     5149.45     4845.19    174.01 o 
  -8   5   4       32.52       37.15     15.71 o 
  -7   5   4     5498.11     5067.25    192.36 o 
  -6   5   4     1076.15     1129.92     50.69 o 
  -5   5   4     7413.13     6917.81    259.04 o 
  -4   5   4       28.91       23.27     14.94 o 
  -3   5   4      745.69      647.19     34.20 o 
  -2   5   4     5335.82     5253.38    177.00 o 
  -1   5   4      941.83      869.05     41.41 o 
   0   5   4       18.61        6.63     11.63 o 
   1   5   4      983.48     1065.40     47.82 o 
   2   5   4      433.57      432.33     25.73 o 
   3   5   4      114.62      105.23     26.59 o 
   4   5   4     2825.24     2817.93    112.45 o 
   5   5   4      651.30      740.89     58.91 o 
   6   5   4     1639.02     1601.45     76.81 o 
   7   5   4     1507.71     1596.98     76.76 o 
   8   5   4       17.60       35.28     21.23 o 
   9   5   4     3273.51     3344.07    143.64 o 
  10   5   4       83.77       69.91     25.27 o 
  11   5   4      931.02      851.67     66.48 o 
  12   5   4      100.67      103.22     31.65 o 
  13   5   4       21.90        8.44     29.89 o 
  14   5   4      203.07      112.10     39.36 o 
  15   5   4      189.09      143.55     42.52 o 
  16   5   4       87.60      101.69     43.13 o 
  17   5   4       24.26       31.97     42.22 o 
 -19   6   4        0.01       -5.74     42.27 o 
 -18   6   4      432.64      470.14     62.62 o 
 -17   6   4       24.83       64.75     38.43 o 
 -16   6   4      132.79      196.60     43.68 o 
 -15   6   4      343.72      273.15     86.10 o 
 -14   6   4     1448.91     1473.81     89.52 o 
 -13   6   4       20.55       13.28     23.35 o 
 -12   6   4        9.92        8.83     21.16 o 
 -11   6   4      160.05      171.30     25.56 o 
 -10   6   4       23.99        4.93     18.10 o 
  -9   6   4        0.28       -3.86     16.71 o 
  -8   6   4      149.67      171.61     21.79 o 
  -7   6   4      912.76      925.40     47.18 o 
  -6   6   4       51.17       28.00     14.59 o 
  -5   6   4       56.42       45.41     15.33 o 
  -4   6   4      336.42      326.47     22.35 o 
  -3   6   4      778.41      759.35     35.89 o 
  -2   6   4     3322.55     3173.07    117.76 o 
  -1   6   4     1270.26     1154.59     53.44 o 
   0   6   4      451.16      410.89     26.96 o 
   1   6   4     1619.53     1520.01     72.77 o 
   2   6   4        6.11       -1.13     14.38 o 
   3   6   4      924.39      933.62     48.32 o 
   4   6   4      218.29      221.71     33.51 o 
   5   6   4      787.25      831.69     49.68 o 
   6   6   4       19.84      -29.23     19.49 o 
   7   6   4       39.22       53.32     25.64 o 
   8   6   4      622.83      603.90     50.29 o 
   9   6   4        0.03      -26.16     24.94 o 
  10   6   4       72.19       90.01     31.69 o 
  11   6   4       27.62       73.39     31.57 o 
  12   6   4        1.70      -19.38     28.32 o 
  13   6   4        2.41        1.06     31.39 o 
  14   6   4       14.51        7.37     36.11 o 
  15   6   4       12.64       -5.90     36.86 o 
  16   6   4      179.99      160.04     47.69 o 
 -18   7   4      123.96      157.96     48.00 o 
 -17   7   4       13.01        1.26     36.76 o 
 -16   7   4        0.26       24.25     37.44 o 
 -15   7   4      199.88      233.88     37.46 o 
 -14   7   4       25.12       44.99     29.50 o 
 -13   7   4       75.59       84.13     26.63 o 
 -12   7   4       14.77       20.88     22.17 o 
 -11   7   4       10.29      -11.41     24.65 o 
 -10   7   4     2369.19     2364.04    131.59 o 
  -9   7   4     1678.36     1675.93     74.36 o 
  -8   7   4     1746.10     1614.76     93.94 o 
  -7   7   4     1743.76     1697.94     74.14 o 
  -6   7   4      861.54      880.43     45.19 o 
  -5   7   4      267.46      280.22     22.96 o 
  -4   7   4       55.61       16.74     13.70 o 
  -3   7   4      138.64      115.60     16.03 o 
  -2   7   4      175.21      179.62     24.10 o 
  -1   7   4     2698.86     2459.74     99.26 o 
   0   7   4      609.44      571.72     34.67 o 
   1   7   4     1790.16     1569.30    107.07 o 
   2   7   4      268.20      281.98     51.86 o 
   3   7   4       88.12       49.30     19.93 o 
   4   7   4      129.20       84.59     23.31 o 
   5   7   4        3.51      -30.28     20.19 o 
   6   7   4     1477.60     1534.99     78.74 o 
   7   7   4     1852.53     1921.57     92.99 o 
   8   7   4     2118.96     2047.13    123.69 o 
   9   7   4     2280.80     2038.31    112.56 o 
  10   7   4       48.21       82.56     32.55 o 
  11   7   4      381.06      540.38     52.35 o 
  12   7   4       31.76       -6.64     29.93 o 
  13   7   4        2.47      -43.90     33.83 o 
  14   7   4      220.70      264.31     50.31 o 
  15   7   4      263.45      354.38     55.76 o 
 -17   8   4       90.77      103.38     46.42 o 
 -16   8   4       36.45       -2.07     39.30 o 
 -15   8   4      365.06      372.31     44.78 o 
 -14   8   4      108.78       85.15     31.68 o 
 -13   8   4      752.54      926.34     72.73 o 
 -12   8   4        0.53      -36.51     24.34 o 
 -11   8   4     1039.53     1122.32     91.17 o 
 -10   8   4      722.03      711.25     69.98 o 
  -9   8   4     4559.87     4720.02    323.18 o 
  -8   8   4      957.06     1025.90     72.35 o 
  -7   8   4      171.96      170.87     22.77 o 
  -6   8   4      149.79      148.08     21.63 o 
  -5   8   4     1122.14     1157.30     57.18 o 
  -4   8   4      796.88      836.28     46.71 o 
  -3   8   4     1666.26     1678.96     75.40 o 
  -2   8   4        7.70      -23.76     15.84 o 
  -1   8   4       88.43       62.88     20.76 o 
   0   8   4       70.95       61.33     19.36 o 
   1   8   4     1445.82     1298.40     86.73 o 
   2   8   4        9.54      -10.69     21.75 o 
   3   8   4      154.71      175.85     30.97 o 
   4   8   4      553.48      509.26     42.49 o 
   5   8   4       89.51       67.97     23.38 o 
   6   8   4     1230.71     1213.54     83.69 o 
   7   8   4      203.16      250.36     38.37 o 
   8   8   4     3424.05     3752.53    186.35 o 
   9   8   4      359.61      356.01     53.53 o 
  10   8   4      363.92      439.53     50.31 o 
  11   8   4      200.07      146.68     38.86 o 
  12   8   4      259.65      411.76     56.14 o 
  13   8   4      296.53      236.13     50.29 o 
  14   8   4      143.82      193.90     49.96 o 
 -16   9   4      202.35      315.98     49.80 o 
 -15   9   4      196.05      102.38     39.96 o 
 -14   9   4      135.69      164.58     37.48 o 
 -13   9   4       17.74      -30.10     28.06 o 
 -12   9   4      562.38      595.77     49.44 o 
 -11   9   4       24.01      -12.71     28.69 o 
 -10   9   4     1027.24     1051.17     86.00 o 
  -9   9   4      140.68      218.07     31.39 o 
  -8   9   4        0.63        1.85     22.99 o 
  -7   9   4      276.65      247.55     32.98 o 
  -6   9   4      359.19      434.47     39.49 o 
  -5   9   4      621.17      651.80     58.67 o 
  -4   9   4      197.10      175.71     26.04 o 
  -3   9   4      548.68      635.80     40.86 o 
  -2   9   4      872.99      884.67     49.40 o 
  -1   9   4     1534.21     1553.63     94.36 o 
   0   9   4     1198.41     1189.60     88.91 o 
   1   9   4      295.04      242.79     46.92 o 
   2   9   4     2677.82     2700.69    269.02 o 
   3   9   4        5.89      -37.35     29.44 o 
   4   9   4      402.52      364.70     40.96 o 
   5   9   4      160.45      174.54     30.38 o 
   6   9   4       88.45       60.02     28.61 o 
   7   9   4       88.54       88.24     29.64 o 
   8   9   4      110.64       99.97     31.36 o 
   9   9   4      831.45      732.36     65.53 o 
  10   9   4        4.29       40.71     34.83 o 
  11   9   4       87.55       46.59     36.80 o 
  12   9   4       98.01      125.85     44.47 o 
  13   9   4       62.02      109.56     46.68 o 
 -14  10   4       42.30      -37.09     44.86 o 
 -13  10   4        1.93       14.03     43.33 o 
 -12  10   4      320.40      242.20     55.52 o 
 -11  10   4        8.82      -29.99     47.96 o 
 -10  10   4       22.96       11.56     34.43 o 
  -9  10   4      199.35      232.53     49.31 o 
  -8  10   4        0.93       -5.27     31.69 o 
  -7  10   4      444.53      436.59     44.42 o 
  -6  10   4      664.69      781.65     49.55 o 
  -5  10   4      334.07      429.52     38.11 o 
  -4  10   4      980.49     1054.11     79.73 o 
  -3  10   4       82.17       71.52     24.66 o 
  -2  10   4      214.19      182.68     33.68 o 
  -1  10   4      553.19      603.57     76.99 o 
   0  10   4       18.19       -3.32     25.30 o 
   1  10   4      550.78      542.31     51.54 o 
   2  10   4        2.75       17.69     27.40 o 
   3  10   4      521.31      519.78     49.74 o 
   4  10   4      627.07      559.01     51.60 o 
   5  10   4       59.13       58.80     32.68 o 
   6  10   4      186.75      143.09     32.80 o 
   7  10   4        0.19      -28.06     26.82 o 
   8  10   4        6.80       22.65     30.33 o 
   9  10   4       86.35       68.01     34.97 o 
  10  10   4       35.30       23.08     36.97 o 
  11  10   4       50.27       45.23     42.97 o 
 -12  11   4       76.57       88.15     51.19 o 
 -11  11   4        4.36       44.86     46.81 o 
 -10  11   4      594.08      564.91     80.29 o 
  -9  11   4       10.15      101.73     45.73 o 
  -8  11   4        0.08       37.90     40.41 o 
  -7  11   4      169.31      273.06     41.88 o 
  -6  11   4        3.08        1.93     28.38 o 
  -5  11   4       41.94       34.09     27.83 o 
  -4  11   4      146.08      177.27     37.91 o 
  -3  11   4       34.05       34.00     29.99 o 
  -2  11   4       31.40       33.97     31.49 o 
  -1  11   4      467.21      496.65     59.91 o 
   0  11   4      216.01      174.49     36.73 o 
   1  11   4      318.52      345.89     56.99 o 
   2  11   4      132.57      176.96     41.98 o 
   3  11   4       11.05       13.21     31.38 o 
   4  11   4       37.11       13.39     35.48 o 
   5  11   4       44.49       19.62     33.03 o 
   6  11   4      546.89      525.34     63.71 o 
   7  11   4       86.37      130.41     44.75 o 
   8  11   4        0.08       17.89     35.82 o 
   9  11   4        3.07        8.12     34.42 o 
  -9  12   4      501.75      737.18    103.31 o 
  -8  12   4      232.11      310.03    111.73 o 
  -7  12   4       75.20      135.12     48.46 o 
  -6  12   4      129.63      157.37     51.47 o 
  -5  12   4        3.28       30.36     44.14 o 
  -4  12   4      257.54      282.89     83.57 o 
  -3  12   4      147.75      235.96     85.00 o 
  -2  12   4      218.13      205.49     46.04 o 
  -1  12   4       26.76       -4.34     38.67 o 
   0  12   4       61.66       62.81     37.37 o 
   1  12   4      122.18      128.68     38.35 o 
   2  12   4       72.67       50.74     35.46 o 
   3  12   4       33.47       36.95     34.95 o 
   4  12   4       22.14       15.54     36.02 o 
   5  12   4      205.11      227.93     45.61 o 
   6  12   4      387.75      495.57     66.06 o 
  -4  13   4       25.58        9.32     45.68 o 
  -3  13   4       94.89      176.59     51.90 o 
  -2  13   4      789.78      815.13     99.05 o 
  -1  13   4      158.09      149.29     47.34 o 
   0  13   4      303.36      235.24     79.61 o 
   1  13   4       94.27      184.27     51.34 o 
 -21   1   5      316.31      480.90     56.05 o 
 -20   1   5       92.34       45.68     41.47 o 
 -19   1   5      119.06      120.58     41.96 o 
 -18   1   5       20.55      -25.56     28.74 o 
 -17   1   5        4.10      -19.50     25.95 o 
 -16   1   5      657.50      603.49     50.06 o 
 -15   1   5      109.25       58.54     29.17 o 
 -14   1   5     1561.21     1496.48     81.62 o 
 -13   1   5     1493.26     1380.02     75.73 o 
 -12   1   5      560.83      540.11     35.19 o 
 -11   1   5     3005.91     2759.13    116.62 o 
 -10   1   5     3964.42     3418.14    139.03 o 
  -9   1   5     5748.23     5110.06    192.18 o 
  -8   1   5     2504.09     1913.66     77.33 o 
  -7   1   5     1464.02     1629.77     70.13 o 
  -6   1   5     3991.65     4203.11    169.03 o 
  -5   1   5    12663.78    12444.14    579.03 o 
  -4   1   5      453.99      499.29     34.98 o 
  -3   1   5       32.22       37.86     18.00 o 
  -2   1   5     1697.67     2067.30    208.92 o 
  -1   1   5     5084.99     6153.65    734.22 o 
   0   1   5    11067.46    13632.23    846.27 o 
   1   1   5     1373.24     1702.25     85.65 o 
   2   1   5    10321.43    13191.90    558.50 o 
   3   1   5      146.51      259.46     21.41 o 
   4   1   5       34.72        5.73     12.23 o 
   5   1   5     3067.40     4080.91    164.76 o 
   6   1   5     4654.16     5838.97    234.50 o 
   7   1   5      500.72      536.02     30.90 o 
   8   1   5     3463.55     3765.16    146.55 o 
   9   1   5      160.28      166.65     22.45 o 
  10   1   5       19.98        2.33     18.01 o 
  11   1   5      793.21      774.64     48.80 o 
  12   1   5      398.77      419.82     42.13 o 
  13   1   5     1789.01     1587.26     87.98 o 
  14   1   5      480.99      487.76     42.93 o 
  15   1   5      337.32      309.68     57.88 o 
  16   1   5      708.14      689.28     64.37 o 
  17   1   5      103.74      111.53     65.71 o 
  18   1   5      274.38      232.81     63.66 o 
 -21   2   5        2.02      -18.18     37.76 o 
 -20   2   5      772.88      887.86     84.61 o 
 -19   2   5      128.71      108.45     36.36 o 
 -18   2   5      471.19      547.40     55.80 o 
 -17   2   5       36.33       69.96     31.06 o 
 -16   2   5     3435.45     3359.26    160.36 o 
 -15   2   5     1482.15     1679.68     91.91 o 
 -14   2   5      276.00      254.84     33.83 o 
 -13   2   5        3.13        1.11     20.16 o 
 -12   2   5     1635.18     1593.36     75.09 o 
 -11   2   5      747.18      686.95     37.02 o 
 -10   2   5      147.29      187.56     19.51 o 
  -9   2   5     1753.27     1471.36     62.64 o 
  -8   2   5     4616.23     4300.69    162.71 o 
  -7   2   5     4229.47     3824.30    155.06 o 
  -6   2   5    17139.69    15408.19    595.60 o 
  -5   2   5     1348.13     1239.64     64.44 o 
  -4   2   5    15352.70    15360.09    637.59 o 
  -3   2   5     2689.21     3010.46    129.46 o 
  -2   2   5     3950.02     4055.60    212.91 o 
  -1   2   5      464.17      644.21     43.49 o 
   0   2   5      295.65      480.06     34.01 o 
   1   2   5      775.78     1040.20     60.70 o 
   2   2   5       64.06       78.92     12.04 o 
   3   2   5     1350.71     1838.76     78.75 o 
   4   2   5      620.51      766.23     38.03 o 
   5   2   5      118.87      102.65     15.15 o 
   6   2   5       45.32       39.71     14.28 o 
   7   2   5     3678.49     4136.38    159.55 o 
   8   2   5     2869.18     2918.07    121.36 o 
   9   2   5       10.95       15.74     17.41 o 
  10   2   5      207.71      256.53     28.45 o 
  11   2   5     1446.58     1330.55     65.25 o 
  12   2   5     8301.99     8150.10    307.46 o 
  13   2   5      763.04      744.92     48.49 o 
  14   2   5     1451.72     1420.96     72.16 o 
  15   2   5      844.36      835.66     54.09 o 
  16   2   5       47.40       45.54     37.37 o 
  17   2   5      434.65      462.90     58.60 o 
 -21   3   5     1063.25     1230.72    163.72 o 
 -20   3   5      198.04      184.18     50.47 o 
 -19   3   5      190.71      149.46     42.75 o 
 -18   3   5       28.32        1.26     30.27 o 
 -17   3   5      817.67      906.86     81.90 o 
 -16   3   5      255.91      129.67     32.97 o 
 -15   3   5     2991.41     2913.33    141.20 o 
 -14   3   5     1054.54     1072.47     67.19 o 
 -13   3   5      516.82      491.34     34.53 o 
 -12   3   5      678.31      642.14     38.24 o 
 -11   3   5      515.27      504.44     32.85 o 
 -10   3   5     7561.70     7050.40    264.00 o 
  -9   3   5      505.27      564.97     32.87 o 
  -8   3   5     3466.18     3331.28    127.06 o 
  -7   3   5     3405.57     3138.53    139.11 o 
  -6   3   5     2582.62     2419.67     98.72 o 
  -5   3   5     3889.17     3377.75    135.01 o 
  -4   3   5     1481.92     1424.00     60.28 o 
  -3   3   5     4641.35     4326.20    200.58 o 
  -2   3   5        7.39       12.43     12.30 o 
  -1   3   5       31.27       48.61     12.63 o 
   0   3   5     7053.61     8153.24    344.04 o 
   1   3   5        1.51        9.91     10.83 o 
   2   3   5       18.33       24.95      9.84 o 
   3   3   5        6.37       13.39     10.83 o 
   4   3   5      406.44      497.61     28.97 o 
   5   3   5      593.28      653.63     35.33 o 
   6   3   5      805.06      951.01     49.88 o 
   7   3   5     1473.61     1521.59     67.93 o 
   8   3   5      269.80      333.70     28.86 o 
   9   3   5      348.53      394.32     44.34 o 
  10   3   5     1274.52     1265.68     62.41 o 
  11   3   5     4334.86     4494.02    176.41 o 
  12   3   5        2.66      -27.25     20.55 o 
  13   3   5     2563.67     2505.79    115.32 o 
  14   3   5      411.66      332.78     38.93 o 
  15   3   5      172.01      148.20     33.44 o 
  16   3   5      399.40      372.89     52.46 o 
  17   3   5      103.78       96.57     44.85 o 
 -20   4   5       42.31       45.34     42.44 o 
 -19   4   5      298.73      235.57     47.27 o 
 -18   4   5       17.91      -41.76     31.01 o 
 -17   4   5      201.39      192.00     46.89 o 
 -16   4   5      183.28      186.84     36.34 o 
 -15   4   5     1936.16     1889.73    101.06 o 
 -14   4   5      773.94      843.78     51.43 o 
 -13   4   5     1321.25     1387.52     65.96 o 
 -12   4   5       82.57       19.66     18.59 o 
 -11   4   5       38.13       21.05     17.49 o 
 -10   4   5        5.96      -21.97     14.64 o 
  -9   4   5     1441.39     1372.07     61.38 o 
  -8   4   5     2567.28     2284.58     96.91 o 
  -7   4   5       13.78       19.53     12.26 o 
  -6   4   5     1506.99     1397.09     58.45 o 
  -5   4   5        1.56        3.17     10.94 o 
  -4   4   5      622.18      616.75     29.77 o 
  -3   4   5      959.35     1019.57     45.48 o 
  -2   4   5     1541.15     1542.92     65.93 o 
  -1   4   5      396.87      417.15     25.66 o 
   0   4   5        1.20      -15.16     10.34 o 
   1   4   5     3604.26     3229.93    139.30 o 
   2   4   5     2756.27     2757.07    125.27 o 
   3   4   5     2622.62     2636.54    104.15 o 
   4   4   5     1117.44     1149.97     57.44 o 
   5   4   5      368.35      356.90     25.40 o 
   6   4   5      790.26      816.36     43.02 o 
   7   4   5      111.51      143.03     21.04 o 
   8   4   5        6.59       18.24     17.49 o 
   9   4   5      362.97      387.63     32.41 o 
  10   4   5        2.58      -35.24     23.49 o 
  11   4   5      845.22      881.42     50.63 o 
  12   4   5      119.73      159.02     31.30 o 
  13   4   5       73.20       90.82     31.95 o 
  14   4   5       34.14        2.70     30.88 o 
  15   4   5       46.26       48.25     37.85 o 
  16   4   5       69.04       72.91     38.79 o 
  17   4   5        3.76       30.11     41.01 o 
 -20   5   5       62.22       50.41     44.92 o 
 -19   5   5        1.05      -18.16     47.08 o 
 -18   5   5       68.06       42.28     37.88 o 
 -17   5   5       41.96       47.22     45.57 o 
 -16   5   5       19.45       -1.30     28.60 o 
 -15   5   5       19.76      -31.32     26.41 o 
 -14   5   5      151.58      161.89     32.42 o 
 -13   5   5      482.33      479.81     37.31 o 
 -12   5   5      359.42      344.42     34.88 o 
 -11   5   5      468.59      490.60     35.27 o 
 -10   5   5     2482.58     2350.67     96.62 o 
  -9   5   5       22.12        9.91     15.26 o 
  -8   5   5     5563.79     5228.26    210.23 o 
  -7   5   5     1591.11     1516.87     64.90 o 
  -6   5   5      705.71      668.15     34.46 o 
  -5   5   5     1635.48     1610.55     66.70 o 
  -4   5   5      269.32      268.08     28.37 o 
  -3   5   5      215.60      264.30     24.74 o 
  -2   5   5      411.34      360.41     29.28 o 
  -1   5   5      167.52      192.98     18.65 o 
   0   5   5     1872.23     1754.47     76.15 o 
   1   5   5      841.80      802.21     41.08 o 
   2   5   5      655.43      614.78     41.88 o 
   3   5   5       75.96       45.94     21.50 o 
   4   5   5      176.54      152.62     20.88 o 
   5   5   5      211.63      200.43     24.07 o 
   6   5   5      449.88      436.47     40.70 o 
   7   5   5        0.73       -9.35     22.58 o 
   8   5   5      807.31      820.76     57.36 o 
   9   5   5       75.84       42.84     27.57 o 
  10   5   5      703.29      681.40     74.52 o 
  11   5   5      850.93      902.23     63.76 o 
  12   5   5      333.25      314.97     42.51 o 
  13   5   5      572.30      660.52     57.06 o 
  14   5   5       96.71      115.72     39.39 o 
  15   5   5       31.35       29.55     36.21 o 
  16   5   5      112.26       97.52     44.97 o 
 -19   6   5       12.20      -18.97     40.51 o 
 -18   6   5       24.94       69.17     42.11 o 
 -17   6   5      140.22      145.61     48.83 o 
 -16   6   5      355.59      422.36     54.57 o 
 -15   6   5      783.48      843.05     56.81 o 
 -14   6   5        6.26      -26.19     21.50 o 
 -13   6   5       37.83       -1.29     21.95 o 
 -12   6   5     3841.99     4004.78    158.74 o 
 -11   6   5      103.48      100.09     28.52 o 
 -10   6   5       76.64       84.09     22.54 o 
  -9   6   5     2396.94     2302.60     93.08 o 
  -8   6   5     2597.62     2498.18    101.67 o 
  -7   6   5     4563.22     4330.46    165.65 o 
  -6   6   5      841.14      797.98     44.97 o 
  -5   6   5      632.85      612.12     33.34 o 
  -4   6   5     1831.39     1597.28     67.85 o 
  -3   6   5     1646.76     1550.63     59.17 o 
  -2   6   5     1172.26     1126.53     53.04 o 
  -1   6   5     3096.46     2762.01    110.43 o 
   0   6   5       17.73       19.38     13.66 o 
   1   6   5     2993.39     2640.07    103.89 o 
   2   6   5       29.23       14.51     31.05 o 
   3   6   5     1524.94     1416.32     75.59 o 
   4   6   5      189.13      162.39     25.44 o 
   5   6   5      274.70      315.83     32.51 o 
   6   6   5     2052.59     1903.93    111.63 o 
   7   6   5     2619.19     2611.84    127.41 o 
   8   6   5      278.06      253.61     35.78 o 
   9   6   5       25.66       26.50     28.31 o 
  10   6   5      985.81      971.46     67.85 o 
  11   6   5       36.15       48.25     34.51 o 
  12   6   5     1503.05     1345.06     85.67 o 
  13   6   5      394.92      414.67     49.99 o 
  14   6   5      377.00      259.80     49.62 o 
  15   6   5       89.57      111.75     42.64 o 
 -18   7   5       70.55      111.74     58.15 o 
 -17   7   5     1079.48     1421.78    137.72 o 
 -16   7   5      577.31      528.86     60.63 o 
 -15   7   5        2.06      -41.40     27.60 o 
 -14   7   5      138.10      171.72     31.00 o 
 -13   7   5      955.35      877.99     53.27 o 
 -12   7   5      740.83      770.52     48.09 o 
 -11   7   5      218.42      306.92     31.45 o 
 -10   7   5      381.66      356.91     36.95 o 
  -9   7   5      330.05      321.01     34.75 o 
  -8   7   5       35.23       26.07     21.08 o 
  -7   7   5     2386.04     2316.13     95.09 o 
  -6   7   5     1366.65     1327.89     60.45 o 
  -5   7   5     1936.77     1833.66     73.84 o 
  -4   7   5      226.45      262.80     21.85 o 
  -3   7   5     2941.17     2851.24    114.81 o 
  -2   7   5       31.56       32.16     19.00 o 
  -1   7   5     1425.04     1336.77     61.38 o 
   0   7   5      189.91      246.12     24.17 o 
   1   7   5        3.20       -3.75     20.24 o 
   2   7   5       49.20       44.36     23.36 o 
   3   7   5      982.32      856.60     60.79 o 
   4   7   5     2955.14     2913.68    127.61 o 
   5   7   5      233.99      211.38     30.79 o 
   6   7   5     1446.94     1394.22     74.15 o 
   7   7   5      184.40      135.49     36.18 o 
   8   7   5       54.96       27.49     28.96 o 
   9   7   5      572.70      615.80     61.89 o 
  10   7   5       40.22      -15.87     29.53 o 
  11   7   5      762.04      746.16     69.49 o 
  12   7   5        9.42        7.13     33.00 o 
  13   7   5      545.43      668.39     74.88 o 
  14   7   5      686.66      853.37     77.75 o 
  15   7   5      395.74      434.34     61.78 o 
 -17   8   5       26.80       11.37     42.64 o 
 -16   8   5     1017.36     1312.93     99.00 o 
 -15   8   5      105.91      104.01     35.13 o 
 -14   8   5       23.97       24.32     29.66 o 
 -13   8   5      194.02      167.66     35.09 o 
 -12   8   5       47.74       70.54     26.08 o 
 -11   8   5      289.32      341.94     70.94 o 
 -10   8   5      183.65      243.27     37.59 o 
  -9   8   5     1810.90     1903.63     98.21 o 
  -8   8   5       43.38       33.83     20.22 o 
  -7   8   5     2691.52     2791.54    115.04 o 
  -6   8   5      211.15      249.44     30.09 o 
  -5   8   5      213.00      241.84     27.19 o 
  -4   8   5       12.29      -28.02     18.68 o 
  -3   8   5     1159.92     1072.88     55.13 o 
  -2   8   5      296.04      284.45     27.88 o 
  -1   8   5      632.92      638.21     39.30 o 
   0   8   5      733.88      649.54     49.29 o 
   1   8   5     1410.56     1290.33     95.05 o 
   2   8   5        6.55      -11.33     23.50 o 
   3   8   5      833.05      744.03     54.30 o 
   4   8   5       11.75       -7.63     25.23 o 
   5   8   5      180.79      158.00     30.45 o 
   6   8   5     1404.42     1398.83     97.14 o 
   7   8   5       78.32       71.64     28.91 o 
   8   8   5      718.97      789.93     75.92 o 
   9   8   5      106.58      107.14     37.37 o 
  10   8   5      115.91      192.51     39.76 o 
  11   8   5       92.45      141.48     38.94 o 
  12   8   5        4.29       51.64     37.46 o 
  13   8   5      115.47      178.24     47.64 o 
 -16   9   5      194.06      214.24     51.64 o 
 -15   9   5      126.98      189.21     52.10 o 
 -14   9   5       44.04       19.11     38.43 o 
 -13   9   5      119.20       98.39     32.72 o 
 -12   9   5       29.85       18.80     36.70 o 
 -11   9   5       28.09      -23.87     32.70 o 
 -10   9   5      309.19      323.05     46.67 o 
  -9   9   5      465.50      608.33     56.71 o 
  -8   9   5        0.67       12.56     25.57 o 
  -7   9   5      237.69      252.54     34.76 o 
  -6   9   5      777.10      825.89     49.90 o 
  -5   9   5     1445.30     1554.23     85.12 o 
  -4   9   5       82.26       64.85     23.33 o 
  -3   9   5      392.52      358.11     32.57 o 
  -2   9   5      744.99      742.03     55.46 o 
  -1   9   5        3.21       -7.84     25.23 o 
   0   9   5     2383.48     2251.85    178.00 o 
   1   9   5      371.53      411.48     42.69 o 
   2   9   5       23.85       23.57     26.43 o 
   3   9   5     1602.43     1332.64     88.18 o 
   4   9   5      300.56      325.41     44.87 o 
   5   9   5        4.43      -19.99     32.79 o 
   6   9   5       48.77       60.62     28.65 o 
   7   9   5      148.84      161.33     45.92 o 
   8   9   5      327.02      305.76     40.63 o 
   9   9   5        4.97       24.17     33.64 o 
  10   9   5      894.71      941.03     87.94 o 
  11   9   5       30.63       30.57     36.64 o 
  12   9   5       75.32       92.95     53.24 o 
 -14  10   5       22.00      -31.48     46.00 o 
 -13  10   5       67.51       43.78     41.19 o 
 -12  10   5       13.96       51.43     47.33 o 
 -11  10   5      387.54      436.18     55.60 o 
 -10  10   5       89.50      119.62     49.60 o 
  -9  10   5      297.38      360.67     49.38 o 
  -8  10   5       40.19      119.47     46.54 o 
  -7  10   5     1520.88     1721.15    134.10 o 
  -6  10   5      883.90      936.53     80.35 o 
  -5  10   5        0.41      -36.86     24.57 o 
  -4  10   5     1446.78     1517.55    115.45 o 
  -3  10   5       33.03       55.56     30.20 o 
  -2  10   5      500.29      437.20     45.51 o 
  -1  10   5        9.68       -0.95     31.66 o 
   0  10   5      179.63      179.90     35.48 o 
   1  10   5      413.59      478.90     47.41 o 
   2  10   5      105.61       68.28     43.29 o 
   3  10   5      663.10      590.36     52.87 o 
   4  10   5       13.72        7.44     28.96 o 
   5  10   5       68.99       53.36     33.43 o 
   6  10   5        0.37      -24.32     32.15 o 
   7  10   5       54.32       61.98     34.17 o 
   8  10   5       57.43      -13.60     30.45 o 
   9  10   5      300.82      369.67     52.52 o 
  10  10   5      371.05      557.08     60.38 o 
  11  10   5      434.74      482.57     62.64 o 
 -12  11   5      139.89      113.93     51.58 o 
 -11  11   5        4.40      -45.06     42.83 o 
 -10  11   5       91.06       95.07     47.94 o 
  -9  11   5       81.29       70.13     44.31 o 
  -8  11   5      161.40      146.93     54.77 o 
  -7  11   5      352.14      419.33     49.02 o 
  -6  11   5      262.39      279.49     36.84 o 
  -5  11   5      377.20      391.17     50.09 o 
  -4  11   5       69.02       61.19     38.08 o 
  -3  11   5       89.35      110.53     37.42 o 
  -2  11   5      127.62       54.35     32.15 o 
  -1  11   5      148.57      170.00     36.15 o 
   0  11   5      882.18      945.37     77.84 o 
   1  11   5     1243.24     1299.48    162.98 o 
   2  11   5      651.04      644.97     60.37 o 
   3  11   5       82.08      108.84     36.70 o 
   4  11   5      484.09      470.11     67.32 o 
   5  11   5      278.60      292.01     64.15 o 
   6  11   5      286.87      341.25     53.45 o 
   7  11   5      191.28      228.31     51.06 o 
   8  11   5       22.56       70.37     42.54 o 
  -9  12   5        2.06      -25.35     46.94 o 
  -8  12   5       36.07        7.75     68.01 o 
  -7  12   5        2.45      -39.37     60.05 o 
  -6  12   5       29.18        8.10     47.33 o 
  -5  12   5      430.77      565.96     65.34 o 
  -4  12   5       62.84       26.04     40.15 o 
  -3  12   5       30.50        4.71     33.15 o 
  -2  12   5       90.58       58.77     36.63 o 
  -1  12   5        3.42       42.42     33.74 o 
   0  12   5      464.14      454.36     54.90 o 
   1  12   5       44.08       -6.26     33.32 o 
   2  12   5      104.34       84.10     36.87 o 
   3  12   5      655.04      648.04     69.58 o 
   4  12   5        0.04       19.13     38.94 o 
   5  12   5      848.74     1026.24     95.78 o 
  -3  13   5        9.56       25.83     43.81 o 
  -2  13   5      412.88      529.58     72.10 o 
  -1  13   5      198.20      227.87     78.94 o 
 -21   0   6      750.73      762.40    119.20 o 
 -20   0   6     1476.32     1829.49    186.83 o 
 -19   0   6        9.60      -13.96     46.90 o 
 -18   0   6     1849.58     2124.59    165.28 o 
 -17   0   6      252.52      264.30     55.94 o 
 -16   0   6      423.27      449.76     64.77 o 
 -15   0   6       19.23       51.77     38.07 o 
 -14   0   6       71.20      -16.75     33.05 o 
 -13   0   6      231.68      211.37     43.86 o 
 -12   0   6       62.64      106.71     33.61 o 
 -11   0   6      780.93      653.18     64.51 o 
 -10   0   6     1062.21     1188.46     93.56 o 
  -9   0   6     1394.47     1690.51    249.18 o 
  -8   0   6     1847.33     1758.46    118.54 o 
  -7   0   6    22567.29    20579.02   1266.22 o 
  -6   0   6    16754.71    17683.50   1091.88 o 
  -5   0   6    16875.20    17318.48   1343.57 o 
  -4   0   6    37959.60    40222.97   3992.31 o 
  -1   0   6     2993.88     4153.16    444.78 o 
   0   0   6     9851.88    12244.25   1272.43 o 
   1   0   6     6460.91     8453.19    883.96 o 
   2   0   6     3603.10     4496.20    275.95 o 
   3   0   6     2176.66     2639.42    169.72 o 
   4   0   6      168.67      279.62     34.88 o 
   5   0   6      540.85      800.30     65.16 o 
   6   0   6      414.00      446.37     40.03 o 
   7   0   6        5.11      -26.11     24.21 o 
   8   0   6      299.42      372.33     39.83 o 
   9   0   6     5669.76     6156.19    330.44 o 
  10   0   6      159.10      139.49     32.98 o 
  11   0   6     2682.80     2692.62    182.68 o 
  12   0   6       76.09       53.80     50.77 o 
  13   0   6        6.03      -25.03     72.94 o 
  14   0   6     1843.57     1809.19    274.26 o 
  15   0   6      707.66      769.86    113.73 o 
  16   0   6      501.12      527.34    187.71 o 
  17   0   6      215.23      226.07    161.35 o 
 -21   1   6      314.47      312.92     56.29 o 
 -20   1   6       10.30       68.24     45.74 o 
 -19   1   6      144.80      168.91     40.23 o 
 -18   1   6      138.07      230.87     40.77 o 
 -17   1   6      389.32      336.74     42.23 o 
 -16   1   6      142.78       82.10     29.26 o 
 -15   1   6       12.80       20.58     25.05 o 
 -14   1   6      255.33      265.66     34.95 o 
 -13   1   6     1017.34      933.87     58.80 o 
 -12   1   6      496.98      511.66     41.37 o 
 -11   1   6       23.22      -11.14     13.21 o 
 -10   1   6      191.78      200.95     25.68 o 
  -9   1   6      165.47      133.26     16.75 o 
  -8   1   6     2110.74     2001.83     86.24 o 
  -7   1   6     1714.21     1603.00     67.29 o 
  -6   1   6     2270.70     1957.85     84.26 o 
  -5   1   6     6604.27     6775.16    356.21 o 
  -4   1   6      121.75       83.34     27.85 o 
  -3   1   6     5581.94     6902.49    536.49 o 
  -2   1   6     1293.47     1709.69    189.43 o 
  -1   1   6     4569.45     6029.78    379.70 o 
   0   1   6      599.58      666.05     55.89 o 
   1   1   6     4347.26     5023.53    310.97 o 
   2   1   6    11748.68    15036.79    637.61 o 
   3   1   6      235.14      238.41     21.91 o 
   4   1   6     1238.00     1465.61     71.75 o 
   5   1   6      166.01      187.69     20.59 o 
   6   1   6     1077.16     1239.00     64.73 o 
   7   1   6      590.18      576.45     32.48 o 
   8   1   6      179.18      202.03     22.82 o 
   9   1   6      358.20      317.78     28.66 o 
  10   1   6     1062.19     1110.48     65.83 o 
  11   1   6        3.46        9.47     28.64 o 
  12   1   6       85.63       86.58     30.44 o 
  13   1   6      253.99      289.27     47.75 o 
  14   1   6      169.69      132.51     38.27 o 
  15   1   6      294.70      265.28     44.35 o 
  16   1   6       94.12      111.46     38.25 o 
  17   1   6      655.46      728.86     71.05 o 
 -21   2   6       12.66      -12.13     38.04 o 
 -20   2   6       58.32       44.07     36.26 o 
 -19   2   6      154.60      148.54     50.01 o 
 -18   2   6      960.00     1004.97     71.62 o 
 -17   2   6       80.70       51.27     37.84 o 
 -16   2   6       30.22       -1.68     26.64 o 
 -15   2   6       91.69       50.26     27.25 o 
 -14   2   6     1259.85     1432.85     81.15 o 
 -13   2   6     1088.53     1055.61     64.96 o 
 -12   2   6      220.35      249.91     23.95 o 
 -11   2   6       72.13       61.24     16.51 o 
 -10   2   6        0.40      -22.94     15.30 o 
  -9   2   6      722.87      718.46     36.86 o 
  -8   2   6     1098.99     1090.83     48.81 o 
  -7   2   6     1210.85     1164.39     56.06 o 
  -6   2   6     1239.62     1312.69     61.74 o 
  -5   2   6     2515.27     2688.95    129.75 o 
  -4   2   6      149.68      194.52     23.28 o 
  -3   2   6      667.35      789.52     56.42 o 
  -2   2   6     2870.52     3365.30    209.28 o 
  -1   2   6     1189.38     1616.14     94.34 o 
   0   2   6      140.14      199.48     22.94 o 
   1   2   6     1126.16     1266.16     79.92 o 
   2   2   6     4995.90     6307.32    256.59 o 
   3   2   6     4260.29     5308.42    215.96 o 
   4   2   6      493.26      586.38     33.76 o 
   5   2   6      452.39      434.34     29.42 o 
   6   2   6      160.59      193.77     26.38 o 
   7   2   6      479.10      498.91     31.68 o 
   8   2   6     2483.83     2751.87    121.46 o 
   9   2   6      320.01      384.06     34.67 o 
  10   2   6       12.44      -18.88     21.10 o 
  11   2   6      149.13      180.52     29.08 o 
  12   2   6      193.24      168.33     29.07 o 
  13   2   6      294.55      240.45     32.68 o 
  14   2   6       80.01      103.62     29.69 o 
  15   2   6       38.35       30.06     34.29 o 
  16   2   6        0.11       29.35     50.66 o 
  17   2   6       57.15      101.80     55.50 o 
 -21   3   6      543.52      531.18     60.86 o 
 -20   3   6        0.65      -37.34     34.93 o 
 -19   3   6       31.58       19.94     34.55 o 
 -18   3   6        0.26        5.14     30.62 o 
 -17   3   6       99.03       65.71     31.22 o 
 -16   3   6      293.93      286.24     39.02 o 
 -15   3   6       25.29       40.28     28.70 o 
 -14   3   6       88.99       19.66     27.25 o 
 -13   3   6       17.95        9.53     22.61 o 
 -12   3   6      355.39      382.38     29.66 o 
 -11   3   6      824.22      780.74     42.49 o 
 -10   3   6     1527.22     1450.12     64.23 o 
  -9   3   6     2925.47     2808.49    110.69 o 
  -8   3   6     1309.24     1170.15     53.90 o 
  -7   3   6     4927.15     4697.88    205.15 o 
  -6   3   6      109.17       60.41     14.34 o 
  -5   3   6     2665.24     2885.20    125.33 o 
  -4   3   6     2204.05     2239.03     99.35 o 
  -3   3   6     2923.18     3154.97    136.23 o 
  -2   3   6     1689.29     2226.08    106.26 o 
  -1   3   6       97.37      167.86     23.35 o 
   0   3   6    13394.48    15127.78    686.98 o 
   1   3   6      390.41      399.74     30.42 o 
   2   3   6     5344.29     6010.87    239.61 o 
   3   3   6      275.06      301.03     23.91 o 
   4   3   6     1526.00     1722.16     76.28 o 
   5   3   6      101.76       83.26     17.67 o 
   6   3   6      422.17      482.90     46.06 o 
   7   3   6      338.77      332.83     28.22 o 
   8   3   6       19.57        3.02     19.02 o 
   9   3   6     2214.16     2233.34     95.26 o 
  10   3   6     1221.80     1126.31     58.96 o 
  11   3   6      134.80       82.01     24.83 o 
  12   3   6       44.90       52.17     25.34 o 
  13   3   6      409.05      361.96     40.29 o 
  14   3   6       38.69       45.94     31.84 o 
  15   3   6      410.93      360.99     46.77 o 
  16   3   6      372.48      498.86     77.08 o 
 -20   4   6      625.32      656.57     64.64 o 
 -19   4   6       21.20       51.22     36.28 o 
 -18   4   6      663.88      687.65     94.48 o 
 -17   4   6       64.00       37.36     31.70 o 
 -16   4   6      101.51       70.54     30.76 o 
 -15   4   6       88.68      111.17     31.28 o 
 -14   4   6      185.16      176.24     32.63 o 
 -13   4   6      370.60      381.27     32.40 o 
 -12   4   6      106.74       96.20     31.91 o 
 -11   4   6      601.45      602.18     37.94 o 
 -10   4   6      660.69      678.23     39.46 o 
  -9   4   6     1971.36     1963.37     93.51 o 
  -8   4   6        4.51       -5.94     13.10 o 
  -7   4   6     4319.73     4166.53    167.01 o 
  -6   4   6      669.82      656.93     34.84 o 
  -5   4   6     5425.16     4948.10    194.80 o 
  -4   4   6     3238.02     2845.19    136.67 o 
  -3   4   6     2756.22     2742.08    119.85 o 
  -2   4   6    13128.69    12746.28    535.73 o 
  -1   4   6      449.78      471.24     29.11 o 
   0   4   6     4283.46     4333.58    188.46 o 
   1   4   6     2830.76     3025.16    135.47 o 
   2   4   6      149.23      159.57     23.87 o 
   3   4   6     2169.60     2125.34    100.32 o 
   4   4   6       47.57       54.32     28.61 o 
   5   4   6       97.33      122.01     28.48 o 
   6   4   6       27.11       23.51     16.90 o 
   7   4   6     1291.23     1271.63     60.13 o 
   8   4   6       82.06       76.99     24.66 o 
   9   4   6     1900.98     1802.24     95.92 o 
  10   4   6       19.70       -0.30     26.36 o 
  11   4   6      611.97      562.10     51.24 o 
  12   4   6      236.96      230.18     45.94 o 
  13   4   6      151.78      136.82     36.38 o 
  14   4   6     1332.29     1262.13    125.50 o 
  15   4   6      233.06      238.89     45.31 o 
  16   4   6      550.78      593.16     84.05 o 
 -20   5   6      156.89      198.47     70.11 o 
 -19   5   6      426.47      527.15     63.88 o 
 -18   5   6      196.64      267.74     43.86 o 
 -17   5   6      947.15     1133.55     76.94 o 
 -16   5   6       17.33       -9.19     29.16 o 
 -15   5   6      163.45      152.83     48.88 o 
 -14   5   6      125.15       88.70     24.76 o 
 -13   5   6     1253.87     1297.08     64.58 o 
 -12   5   6      131.30      103.55     23.48 o 
 -11   5   6        8.54       -3.75     16.73 o 
 -10   5   6       15.51       26.66     17.77 o 
  -9   5   6     1994.38     2020.63     89.03 o 
  -8   5   6      965.94      927.07     48.20 o 
  -7   5   6      284.96      253.52     22.88 o 
  -6   5   6     9819.14     9611.28    376.50 o 
  -5   5   6     4427.07     4082.04    163.66 o 
  -4   5   6       18.28       53.01     20.68 o 
  -3   5   6     2802.37     2188.82     98.78 o 
  -2   5   6      313.52      288.35     24.37 o 
  -1   5   6    15079.76    14184.36    552.88 o 
   0   5   6     1465.62     1244.72     59.06 o 
   1   5   6     1773.78     1643.15     78.92 o 
   2   5   6        9.33      -12.24     22.05 o 
   3   5   6       16.27       -7.15     19.50 o 
   4   5   6       51.00       41.47     24.65 o 
   5   5   6       55.29       69.71     25.10 o 
   6   5   6     3131.11     3492.39    161.61 o 
   7   5   6      126.54       64.70     27.71 o 
   8   5   6      470.86      457.76     44.65 o 
   9   5   6      431.27      412.88     43.95 o 
  10   5   6      885.60      844.33     61.62 o 
  11   5   6       22.70       -3.12     28.67 o 
  12   5   6       59.71       50.08     32.18 o 
  13   5   6       14.34       -4.33     31.92 o 
  14   5   6        4.48      -19.12     32.46 o 
  15   5   6      672.54      642.97     98.94 o 
 -19   6   6      145.67      169.52     47.84 o 
 -18   6   6       37.01       40.48     40.98 o 
 -17   6   6       86.65       77.30     36.53 o 
 -16   6   6      145.66      103.31     35.89 o 
 -15   6   6       55.78       62.69     37.66 o 
 -14   6   6      848.91     1014.33     71.88 o 
 -13   6   6     1002.70     1103.99     93.87 o 
 -12   6   6      350.54      360.54     33.94 o 
 -11   6   6      350.92      342.93     32.36 o 
 -10   6   6      196.55      193.06     29.83 o 
  -9   6   6        2.74       -0.74     20.69 o 
  -8   6   6      128.07      131.95     20.39 o 
  -7   6   6      762.40      829.28     42.52 o 
  -6   6   6        1.54       -5.02     13.47 o 
  -5   6   6     1471.53     1441.69     62.36 o 
  -4   6   6      932.15      895.13     41.92 o 
  -3   6   6       69.64       60.25     17.06 o 
  -2   6   6        1.37       -9.33     14.94 o 
  -1   6   6       92.57       94.48     18.36 o 
   0   6   6     1027.02      848.86     44.98 o 
   1   6   6       23.51       17.69     22.52 o 
   2   6   6     1190.82     1095.12     69.76 o 
   3   6   6     1449.49     1385.37     75.66 o 
   4   6   6      358.64      353.33     49.56 o 
   5   6   6       78.55      103.56     29.34 o 
   6   6   6     5013.87     4972.71    250.75 o 
   7   6   6      884.98      928.16     66.85 o 
   8   6   6      140.45      146.39     32.69 o 
   9   6   6       27.34       12.46     27.48 o 
  10   6   6      124.67      185.23     37.75 o 
  11   6   6      617.22      576.26     53.77 o 
  12   6   6        4.25       18.21     31.55 o 
  13   6   6       87.02       93.56     36.83 o 
  14   6   6        0.71        9.55     39.14 o 
  15   6   6      154.66      164.25     70.50 o 
 -18   7   6       42.65      -44.45     39.00 o 
 -17   7   6      202.39      131.23     50.14 o 
 -16   7   6      336.19      433.11     56.08 o 
 -15   7   6       81.16       54.59     33.65 o 
 -14   7   6      377.50      386.32     38.30 o 
 -13   7   6       75.36       55.13     25.99 o 
 -12   7   6      407.27      461.92     37.85 o 
 -11   7   6      188.70      170.02     28.69 o 
 -10   7   6      473.75      458.66     41.10 o 
  -9   7   6       82.94       71.66     24.61 o 
  -8   7   6     2127.03     2192.71     92.31 o 
  -7   7   6       37.83       13.80     17.28 o 
  -6   7   6     1355.90     1402.82     84.96 o 
  -5   7   6       60.17       52.31     18.90 o 
  -4   7   6     1013.18      967.65     50.70 o 
  -3   7   6     2085.46     2060.65     87.20 o 
  -2   7   6      195.31      192.86     23.16 o 
  -1   7   6      415.11      380.09     28.60 o 
   0   7   6     1209.39     1034.90     67.73 o 
   1   7   6      153.67      102.74     28.81 o 
   2   7   6     1305.04     1257.81     79.20 o 
   3   7   6     2839.03     2633.47    138.78 o 
   4   7   6      332.24      327.97     47.92 o 
   5   7   6     1231.73     1187.50    102.54 o 
   6   7   6      205.92      154.03     34.03 o 
   7   7   6      118.88      119.44     32.62 o 
   8   7   6      798.45      783.93     61.79 o 
   9   7   6       52.80       69.96     31.23 o 
  10   7   6      216.24      151.25     37.45 o 
  11   7   6        0.45       27.79     33.25 o 
  12   7   6      726.71      779.62     78.72 o 
  13   7   6      317.67      446.18     54.50 o 
  14   7   6      179.19      139.07     60.93 o 
 -17   8   6       26.78       39.18     43.28 o 
 -16   8   6       62.50       31.68     40.74 o 
 -15   8   6      120.53      134.97     53.63 o 
 -14   8   6       32.28       -3.31     30.77 o 
 -13   8   6       13.75       33.58     26.39 o 
 -12   8   6      223.20      226.53     32.74 o 
 -11   8   6     1384.44     1450.19     85.57 o 
 -10   8   6      226.46      232.77     46.19 o 
  -9   8   6       18.21       52.52     34.14 o 
  -8   8   6     1442.28     1472.70    106.40 o 
  -7   8   6     1617.28     1614.00    118.58 o 
  -6   8   6      513.43      565.98     41.91 o 
  -5   8   6     1807.02     1748.00    109.87 o 
  -4   8   6     1308.44     1320.41     71.08 o 
  -3   8   6       44.54       55.72     20.13 o 
  -2   8   6      271.50      275.26     30.22 o 
  -1   8   6      116.29      142.48     30.13 o 
   0   8   6     2462.61     2428.31    130.55 o 
   1   8   6     1070.83      954.74     67.98 o 
   2   8   6       84.71       41.09     30.37 o 
   3   8   6     1083.64      962.25     68.44 o 
   4   8   6       31.07       -0.59     27.21 o 
   5   8   6      486.02      517.45     53.21 o 
   6   8   6        0.96        1.92     27.00 o 
   7   8   6      409.52      392.13     47.03 o 
   8   8   6      124.02      131.46     35.75 o 
   9   8   6      142.21       95.86     36.00 o 
  10   8   6       28.86       56.32     34.81 o 
  11   8   6      289.43      356.08     50.26 o 
  12   8   6      566.74      771.39     81.45 o 
  13   8   6       86.24      109.72     45.54 o 
 -16   9   6       90.38      108.50     65.01 o 
 -15   9   6      152.84      116.80     48.90 o 
 -14   9   6      131.71      103.78     44.51 o 
 -13   9   6      374.18      466.29     58.25 o 
 -12   9   6      508.10      618.96     73.45 o 
 -11   9   6      318.27      490.95     73.75 o 
 -10   9   6     1208.75     1457.81    161.58 o 
  -9   9   6        1.67      -19.34     30.76 o 
  -8   9   6       73.84       99.15     34.66 o 
  -7   9   6      187.81      203.16     31.96 o 
  -6   9   6       50.39        3.22     23.13 o 
  -5   9   6      777.89      919.97     58.75 o 
  -4   9   6      973.82     1089.28     58.14 o 
  -3   9   6      370.08      345.99     40.05 o 
  -2   9   6     1377.02     1298.40     88.52 o 
  -1   9   6      876.88      790.22     59.45 o 
   0   9   6      155.62      136.84     40.99 o 
   1   9   6       11.95        1.07     27.02 o 
   2   9   6     1357.64     1334.18    113.53 o 
   3   9   6      569.07      726.65     60.68 o 
   4   9   6      762.02      822.60     65.50 o 
   5   9   6       20.70       39.84     31.58 o 
   6   9   6      968.37     1053.02     72.49 o 
   7   9   6       87.79       27.73     31.27 o 
   8   9   6      358.05      334.83     46.78 o 
   9   9   6      258.48      264.44     45.36 o 
  10   9   6       70.38       60.52     37.86 o 
  11   9   6       67.47       80.25     40.82 o 
 -14  10   6      374.29      492.95     63.79 o 
 -13  10   6        2.63      -57.51     38.34 o 
 -12  10   6       49.62       63.32     40.83 o 
 -11  10   6      189.45      188.87     49.81 o 
 -10  10   6       15.64      -37.27     33.29 o 
  -9  10   6      220.63      188.22     42.82 o 
  -8  10   6      345.94      469.86     50.28 o 
  -7  10   6      136.91      158.90     38.57 o 
  -6  10   6       34.37       40.80     25.46 o 
  -5  10   6      100.49       76.60     38.00 o 
  -4  10   6      427.24      539.06     52.34 o 
  -3  10   6      141.34      203.92     52.02 o 
  -2  10   6       26.89       48.19     29.72 o 
  -1  10   6       64.49       11.24     28.30 o 
   0  10   6      137.06      175.40     35.74 o 
   1  10   6       59.14       69.23     31.59 o 
   2  10   6      803.03      729.68     95.74 o 
   3  10   6        1.26       -2.13     30.04 o 
   4  10   6      489.60      564.72     59.02 o 
   5  10   6      374.34      427.13     53.39 o 
   6  10   6        2.82      -14.39     34.00 o 
   7  10   6      738.51      820.52    107.39 o 
   8  10   6      355.98      348.67     56.08 o 
   9  10   6      197.21      210.46     49.64 o 
  10  10   6       12.90       -2.96     43.19 o 
 -12  11   6        0.03      -20.42     47.33 o 
 -11  11   6      147.42      199.29     48.85 o 
 -10  11   6      122.08      154.65     47.19 o 
  -9  11   6       89.85       97.67     43.05 o 
  -8  11   6       23.48       47.30     36.13 o 
  -7  11   6      140.67       74.29     46.75 o 
  -6  11   6      222.47      287.27     43.60 o 
  -5  11   6      264.36      283.51     44.28 o 
  -4  11   6      227.73      258.66     43.42 o 
  -3  11   6      271.69      284.74     42.80 o 
  -2  11   6      174.45      167.06     37.84 o 
  -1  11   6       97.88       26.30     31.59 o 
   0  11   6      221.09      223.27     41.07 o 
   1  11   6      175.01      120.11     35.65 o 
   2  11   6       19.35      -20.18     32.94 o 
   3  11   6      770.74      951.53    104.54 o 
   4  11   6       35.53       88.98     39.39 o 
   5  11   6       50.48       60.65     38.29 o 
   6  11   6       35.07       43.07     39.11 o 
   7  11   6        2.98      -42.74     37.67 o 
  -9  12   6      146.01      113.61     79.80 o 
  -8  12   6       40.75       62.20     71.00 o 
  -7  12   6      103.21      111.11    104.60 o 
  -6  12   6       71.53       30.51     46.29 o 
  -5  12   6      284.20      250.23     47.55 o 
  -4  12   6       63.26       25.73     36.03 o 
  -3  12   6       85.56       74.84     48.35 o 
  -2  12   6      260.33      262.46     46.31 o 
  -1  12   6       22.05       15.81     34.42 o 
   0  12   6      108.94       87.76     37.80 o 
   1  12   6       12.87      -19.62     33.99 o 
   2  12   6        7.49       35.99     42.11 o 
   3  12   6        4.41       10.64     46.70 o 
   4  12   6        1.94      -43.32     39.12 o 
 -21   1   7      256.17      369.31     58.82 o 
 -20   1   7     1264.89     1410.01    101.74 o 
 -19   1   7      262.73      227.53     64.45 o 
 -18   1   7       70.89       55.38     36.14 o 
 -17   1   7     1180.02     1211.88     86.13 o 
 -16   1   7      340.85      388.42     48.90 o 
 -15   1   7      623.93      630.18     59.46 o 
 -14   1   7        0.16      -38.19     25.46 o 
 -13   1   7      631.27      607.47     52.10 o 
 -12   1   7      248.09      215.47     33.20 o 
 -11   1   7      294.14      336.53     32.48 o 
 -10   1   7       35.05        6.23     14.31 o 
  -9   1   7     2101.28     1867.83     82.17 o 
  -8   1   7      222.85      277.17     21.44 o 
  -7   1   7     6051.88     5399.00    265.70 o 
  -6   1   7     8179.82     8552.20    532.91 o 
  -5   1   7       25.75       16.77     24.35 o 
  -4   1   7     1727.65     2005.38    200.11 o 
  -3   1   7      342.37      449.36     55.71 o 
  -2   1   7        1.38       46.43     44.28 o 
  -1   1   7      383.33      475.11     48.03 o 
   0   1   7      440.26      389.57     54.66 o 
   1   1   7      163.70      141.56     28.48 o 
   2   1   7     8218.72    10272.57    438.80 o 
   3   1   7     1904.87     2316.90    106.87 o 
   4   1   7     8119.83    10266.71    440.07 o 
   5   1   7     2060.74     2600.30    120.71 o 
   6   1   7     3409.88     4076.20    200.47 o 
   7   1   7      871.47      928.38     53.85 o 
   8   1   7       10.61        0.67     18.60 o 
   9   1   7      420.65      466.88     39.73 o 
  10   1   7        8.63       37.56     24.60 o 
  11   1   7      340.12      360.07     39.77 o 
  12   1   7      725.45      836.27     75.23 o 
  13   1   7       10.24       10.37     38.93 o 
  14   1   7      146.56      136.48     44.82 o 
  15   1   7       73.78       41.55     35.49 o 
  16   1   7      134.11       66.33     45.31 o 
 -21   2   7       94.77      167.90     51.46 o 
 -20   2   7       29.39       54.60     40.20 o 
 -19   2   7     2210.34     2344.94    140.07 o 
 -18   2   7     2528.66     2657.82    194.21 o 
 -17   2   7       94.30       69.47     33.59 o 
 -16   2   7     2144.64     2126.12    112.04 o 
 -15   2   7      267.12      253.68     37.84 o 
 -14   2   7     1718.03     1749.10     94.27 o 
 -13   2   7      179.61      205.36     31.60 o 
 -12   2   7      218.29      270.64     31.90 o 
 -11   2   7       54.08       33.49     21.01 o 
 -10   2   7      134.56      136.65     20.94 o 
  -9   2   7      119.52      113.66     19.09 o 
  -8   2   7       10.38        5.33     11.54 o 
  -7   2   7       10.50       19.11     13.02 o 
  -6   2   7      177.32      169.90     18.51 o 
  -5   2   7    11227.06    11820.45    614.40 o 
  -4   2   7      366.97      412.50     34.18 o 
  -3   2   7    13593.63    15839.32   1215.82 o 
  -2   2   7     1777.79     1804.81    223.03 o 
  -1   2   7     7475.15     9365.15    498.57 o 
   0   2   7     7440.34     8990.71    481.72 o 
   1   2   7      378.88      486.47     42.06 o 
   2   2   7     3035.33     3474.73    174.64 o 
   3   2   7     1870.56     2204.22     95.37 o 
   4   2   7      487.67      578.89     49.62 o 
   5   2   7     6813.21     8234.42    360.88 o 
   6   2   7      531.53      560.13     54.11 o 
   7   2   7        8.46      -22.39     19.22 o 
   8   2   7     1293.83     1393.57     70.64 o 
   9   2   7     2215.94     2263.46    104.81 o 
  10   2   7       38.28       66.21     25.21 o 
  11   2   7     2227.89     2271.51    117.53 o 
  12   2   7       36.34       22.51     23.93 o 
  13   2   7     1714.35     1625.30     84.98 o 
  14   2   7      215.60      215.57     45.34 o 
  15   2   7      720.20      755.82     78.78 o 
  16   2   7      659.18      628.30    115.60 o 
 -21   3   7       78.83       81.46     43.38 o 
 -20   3   7       77.78       57.93     39.98 o 
 -19   3   7      295.18      344.03     48.51 o 
 -18   3   7      503.58      649.54     60.01 o 
 -17   3   7     1607.57     1651.69    111.27 o 
 -16   3   7      357.27      484.69     51.62 o 
 -15   3   7     1170.72     1329.76    104.17 o 
 -14   3   7       19.92      -23.40     23.74 o 
 -13   3   7      398.85      386.01     39.65 o 
 -12   3   7       26.30       27.68     17.58 o 
 -11   3   7     2674.04     2655.28    107.66 o 
 -10   3   7       17.89        5.30     18.40 o 
  -9   3   7      575.23      529.30     35.38 o 
  -8   3   7       15.56       -1.19     20.88 o 
  -7   3   7      432.88      419.00     32.44 o 
  -6   3   7      380.48      386.89     27.21 o 
  -5   3   7        1.02       -2.22     12.89 o 
  -4   3   7     2402.76     2377.67    115.64 o 
  -3   3   7      626.05      690.65     41.45 o 
  -2   3   7      724.35      745.31     40.62 o 
  -1   3   7     8728.05     9865.93    414.19 o 
   0   3   7      311.06      424.61     37.53 o 
   1   3   7     3899.51     4287.03    210.77 o 
   2   3   7        1.62       36.42     17.51 o 
   3   3   7     1193.84     1362.09     70.74 o 
   4   3   7       49.17       61.34     20.20 o 
   5   3   7      512.01      563.58     49.45 o 
   6   3   7     1509.53     1701.11     74.83 o 
   7   3   7     1613.54     1619.10     72.43 o 
   8   3   7     2310.77     2629.37    109.26 o 
   9   3   7     1218.63     1110.27     58.06 o 
  10   3   7     2179.99     2074.23     99.80 o 
  11   3   7      816.37      806.90     68.94 o 
  12   3   7      758.21      686.40     57.01 o 
  13   3   7       71.28       53.13     33.37 o 
  14   3   7      192.91      147.49     40.14 o 
  15   3   7      134.73      110.05     48.16 o 
  16   3   7        0.32        2.48     49.05 o 
 -20   4   7       65.27       96.19     40.62 o 
 -19   4   7        1.33       38.26     36.12 o 
 -18   4   7       14.89       -6.42     33.41 o 
 -17   4   7        2.86      -26.76     29.58 o 
 -16   4   7      177.29      236.81     39.35 o 
 -15   4   7        2.61      -37.67     25.11 o 
 -14   4   7      293.61      278.34     44.68 o 
 -13   4   7       39.98       31.81     28.31 o 
 -12   4   7      368.32      406.50     32.80 o 
 -11   4   7      475.94      475.37     33.78 o 
 -10   4   7     1740.24     1717.23     79.98 o 
  -9   4   7      177.95      122.85     27.55 o 
  -8   4   7     2432.92     2235.65     95.04 o 
  -7   4   7       46.21       53.47     16.49 o 
  -6   4   7       59.82       71.46     17.05 o 
  -5   4   7       46.39       17.23     15.06 o 
  -4   4   7     2718.85     2837.56    124.31 o 
  -3   4   7     5019.80     5195.52    220.78 o 
  -2   4   7      233.26      210.87     32.45 o 
  -1   4   7     5061.33     5319.50    231.00 o 
   0   4   7      168.76      184.00     22.68 o 
   1   4   7       23.96       24.84     14.90 o 
   2   4   7     2616.54     2753.03    160.75 o 
   3   4   7       75.69       60.20     26.91 o 
   4   4   7        1.98      -13.99     22.32 o 
   5   4   7     3877.25     4265.90    212.55 o 
   6   4   7      954.06     1017.19     63.50 o 
   7   4   7     1704.95     1739.90     93.54 o 
   8   4   7     1830.52     1642.82     91.42 o 
   9   4   7      234.99      158.43     31.99 o 
  10   4   7       33.70      -16.89     27.12 o 
  11   4   7       42.20      -11.17     27.89 o 
  12   4   7      289.76      302.99     43.35 o 
  13   4   7       19.43       13.79     32.49 o 
  14   4   7       27.81       33.38     34.64 o 
  15   4   7       86.81       89.32     41.52 o 
 -20   5   7      401.56      442.06     61.87 o 
 -19   5   7      260.43      297.47     63.86 o 
 -18   5   7      259.85      378.38     56.25 o 
 -17   5   7      404.57      559.94     54.78 o 
 -16   5   7        5.21        2.39     30.22 o 
 -15   5   7      345.70      360.98     43.52 o 
 -14   5   7       45.57       52.95     28.94 o 
 -13   5   7        0.44       -5.34     21.20 o 
 -12   5   7       66.48       27.30     21.23 o 
 -11   5   7      354.71      347.91     34.48 o 
 -10   5   7      339.29      320.92     32.68 o 
  -9   5   7       48.24       17.86     19.44 o 
  -8   5   7      342.66      350.58     27.72 o 
  -7   5   7     1466.98     1473.42     67.35 o 
  -6   5   7      116.90      102.13     19.95 o 
  -5   5   7      728.41      796.23     48.98 o 
  -4   5   7     1257.72     1101.90     56.76 o 
  -3   5   7     2455.58     2473.09    113.29 o 
  -2   5   7     1749.19     1701.38     77.10 o 
  -1   5   7     3600.73     3298.90    149.10 o 
   0   5   7      122.02      159.75     21.92 o 
   1   5   7     2879.14     2631.58    134.53 o 
   2   5   7      895.32      890.88     60.17 o 
   3   5   7     2669.76     2476.44    132.07 o 
   4   5   7       83.87       55.64     31.99 o 
   5   5   7     1312.50     1386.45     95.70 o 
   6   5   7        1.41        5.65     27.40 o 
   7   5   7      545.83      514.32     46.67 o 
   8   5   7       84.12       80.45     34.38 o 
   9   5   7       57.73       35.73     30.13 o 
  10   5   7       11.96      -26.84     28.44 o 
  11   5   7      289.20      214.74     41.62 o 
  12   5   7      139.89      110.02     34.69 o 
  13   5   7        2.19       10.64     32.22 o 
  14   5   7      190.88      216.10     43.47 o 
  15   5   7      225.33      221.30     51.10 o 
 -19   6   7     1167.60     1458.60    107.16 o 
 -18   6   7      703.69      797.11     68.99 o 
 -17   6   7       79.79      161.01     39.52 o 
 -16   6   7      224.54      188.82     39.96 o 
 -15   6   7        5.19       -5.33     28.26 o 
 -14   6   7      537.07      597.13     44.19 o 
 -13   6   7       76.51       41.02     22.69 o 
 -12   6   7       97.39       79.66     26.68 o 
 -11   6   7        5.89        8.29     22.85 o 
 -10   6   7       20.47       35.67     22.94 o 
  -9   6   7      941.18     1007.52     59.67 o 
  -8   6   7      778.02      761.67     60.47 o 
  -7   6   7     2152.52     2068.08     90.10 o 
  -6   6   7      987.89      906.16     46.48 o 
  -5   6   7     3618.72     3310.81    180.50 o 
  -4   6   7      227.57      285.39     30.02 o 
  -3   6   7     2657.55     2443.23    105.99 o 
  -2   6   7     1082.93     1038.48     54.00 o 
  -1   6   7       14.20       -1.37     15.87 o 
   0   6   7     4366.51     3967.67    195.41 o 
   1   6   7      340.00      268.07     39.00 o 
   2   6   7      147.14      138.05     38.91 o 
   3   6   7        7.78       12.92     24.42 o 
   4   6   7      653.34      607.36     54.27 o 
   5   6   7     8307.49     8597.36    553.43 o 
   6   6   7       61.70       27.41     29.74 o 
   7   6   7      338.57      269.70     38.65 o 
   8   6   7        7.51      -36.52     25.83 o 
   9   6   7       67.96       43.39     31.51 o 
  10   6   7       38.24       18.51     32.33 o 
  11   6   7      101.89       69.55     33.84 o 
  12   6   7        1.87       24.54     34.39 o 
  13   6   7      342.31      250.62     46.07 o 
  14   6   7      152.28      195.34     50.05 o 
 -18   7   7      155.46      159.66     50.25 o 
 -17   7   7      505.22      607.74     67.30 o 
 -16   7   7        4.78        7.36     33.70 o 
 -15   7   7      254.72      262.83     42.24 o 
 -14   7   7       23.30       14.47     25.90 o 
 -13   7   7      859.19     1067.12     60.26 o 
 -12   7   7        2.94      -12.64     22.88 o 
 -11   7   7     2497.00     2553.04    144.26 o 
 -10   7   7       48.80        3.39     27.89 o 
  -9   7   7       12.84       10.71     22.55 o 
  -8   7   7      533.62      582.78     48.62 o 
  -7   7   7      311.87      343.15     37.96 o 
  -6   7   7     2542.62     2488.20    127.79 o 
  -5   7   7       26.23       35.99     22.59 o 
  -4   7   7     2212.81     2134.62     99.14 o 
  -3   7   7      485.60      480.53     35.82 o 
  -2   7   7     1348.47     1304.72     65.09 o 
  -1   7   7      890.14      744.66     57.15 o 
   0   7   7      329.63      324.04     38.67 o 
   1   7   7      111.43       19.00     36.92 o 
   2   7   7      387.81      384.09     65.55 o 
   3   7   7       62.73       32.75     27.77 o 
   4   7   7      293.37      252.92     39.52 o 
   5   7   7     2641.77     2194.08    163.17 o 
   6   7   7     1477.16     1309.70     97.11 o 
   7   7   7      203.58       93.60     34.53 o 
   8   7   7      732.58      828.64     90.11 o 
   9   7   7       35.02       -6.73     31.00 o 
  10   7   7      354.70      424.72     53.71 o 
  11   7   7      158.92      158.12     40.73 o 
  12   7   7     1276.62     1241.50     85.65 o 
  13   7   7      407.82      496.65     83.51 o 
 -17   8   7       46.52       36.14     49.91 o 
 -16   8   7       96.66       97.49     43.33 o 
 -15   8   7      264.45      313.40     50.31 o 
 -14   8   7      415.05      532.18     55.97 o 
 -13   8   7      106.64       46.88     39.37 o 
 -12   8   7     1844.84     2137.82    143.43 o 
 -11   8   7      827.84      858.70     76.97 o 
 -10   8   7      670.77      816.57     74.14 o 
  -9   8   7        9.97      -36.30     32.38 o 
  -8   8   7      109.55      122.71     46.23 o 
  -7   8   7      658.96      708.46     47.81 o 
  -6   8   7      751.44      788.75     51.16 o 
  -5   8   7       77.25       79.98     26.57 o 
  -4   8   7       90.14       39.40     20.89 o 
  -3   8   7      247.66      173.34     33.35 o 
  -2   8   7     1147.07     1184.13    114.72 o 
  -1   8   7      108.40       55.83     37.58 o 
   0   8   7      113.17      105.26     31.27 o 
   1   8   7      309.56      256.70     50.70 o 
   2   8   7      788.65      716.45     59.50 o 
   3   8   7      278.83      336.10     44.42 o 
   4   8   7     1005.35      842.07     65.39 o 
   5   8   7      175.32      153.00     36.22 o 
   6   8   7        8.61       -3.62     32.31 o 
   7   8   7       99.39       65.56     36.22 o 
   8   8   7       37.79       27.45     35.42 o 
   9   8   7      416.12      383.07     54.16 o 
  10   8   7      210.15      236.17     42.96 o 
  11   8   7      266.86      266.38     47.70 o 
  12   8   7       29.46       82.74     41.52 o 
 -16   9   7        0.44       -9.19     61.80 o 
 -15   9   7      118.31      113.13     50.60 o 
 -14   9   7      138.46      119.56     47.02 o 
 -13   9   7        0.07      -39.22     33.86 o 
 -12   9   7       10.01      -32.43     34.66 o 
 -11   9   7      438.00      473.71     68.68 o 
 -10   9   7     1074.21     1233.85    180.84 o 
  -9   9   7       80.53       64.11     34.62 o 
  -8   9   7      210.23      196.96     40.50 o 
  -7   9   7      564.11      541.98     41.90 o 
  -6   9   7      886.60      951.83     53.98 o 
  -5   9   7        5.52       21.39     22.75 o 
  -4   9   7      251.28      267.88     38.82 o 
  -3   9   7       40.29       60.95     29.76 o 
  -2   9   7     3844.19     4222.87    270.52 o 
  -1   9   7     1843.88     1756.71    121.44 o 
   0   9   7      176.13      190.38     38.31 o 
   1   9   7       39.28       38.99     32.11 o 
   2   9   7      525.34      476.72     51.65 o 
   3   9   7       50.88       52.85     30.01 o 
   4   9   7        0.15       26.18     30.43 o 
   5   9   7      314.70      173.89     64.04 o 
   6   9   7       35.66       61.35     34.39 o 
   7   9   7      182.44      149.97     47.52 o 
   8   9   7      305.55      189.01     46.06 o 
   9   9   7       85.72      147.13     44.83 o 
  10   9   7       13.17      -21.25     40.82 o 
 -14  10   7      156.20       94.51     50.51 o 
 -13  10   7       93.60       63.61     42.99 o 
 -12  10   7       11.16       39.98     41.19 o 
 -11  10   7       18.90       11.69     38.60 o 
 -10  10   7       10.11       -4.60     34.64 o 
  -9  10   7      157.35      170.23     42.99 o 
  -8  10   7      242.28      244.50     48.59 o 
  -7  10   7        5.21       21.23     30.71 o 
  -6  10   7       98.17       64.54     33.98 o 
  -5  10   7      900.64      989.32    119.88 o 
  -4  10   7      854.89      837.45     63.85 o 
  -3  10   7      980.55     1060.30     95.89 o 
  -2  10   7       22.63       -1.03     31.19 o 
  -1  10   7      414.83      384.70     49.61 o 
   0  10   7     1478.87     1411.72     93.21 o 
   1  10   7       42.87       13.52     31.65 o 
   2  10   7      975.74     1034.53    140.40 o 
   3  10   7       75.28       39.83     34.16 o 
   4  10   7      164.02      138.74     41.92 o 
   5  10   7        2.69       -6.78     33.07 o 
   6  10   7        4.90      -24.87     34.34 o 
   7  10   7       62.27       62.90     47.88 o 
   8  10   7       17.96      -30.14     43.59 o 
   9  10   7       73.05       41.54     42.31 o 
 -11  11   7       50.54      110.22     53.68 o 
 -10  11   7      374.80      539.73     64.61 o 
  -9  11   7       63.61       74.33     41.91 o 
  -8  11   7     1458.84     1863.49    296.09 o 
  -7  11   7      188.83      118.88     49.37 o 
  -6  11   7      520.45      640.31     74.75 o 
  -5  11   7       16.29       29.82     34.28 o 
  -4  11   7        8.58       -0.16     33.94 o 
  -3  11   7      481.84      511.48     59.72 o 
  -2  11   7      287.37      251.54     43.14 o 
  -1  11   7       93.82       82.10     38.16 o 
   0  11   7       63.42       47.07     37.27 o 
   1  11   7       71.16       14.41     34.05 o 
   2  11   7        2.89       29.46     35.11 o 
   3  11   7      510.49      519.26     59.64 o 
   4  11   7      131.89       39.23     39.27 o 
   5  11   7      355.53      374.63     54.71 o 
   6  11   7      158.52      257.69     80.14 o 
  -8  12   7       34.44       27.16     56.67 o 
  -7  12   7      471.55      635.20     96.53 o 
  -6  12   7      124.50      107.58     51.78 o 
  -5  12   7        9.88       15.25     38.25 o 
  -4  12   7        7.65       51.14     39.19 o 
  -3  12   7      184.37      161.18     43.59 o 
  -2  12   7      160.96      209.37     47.22 o 
  -1  12   7      107.71       90.16     41.22 o 
   0  12   7       36.85       56.97     40.45 o 
   1  12   7       94.19      107.91     43.94 o 
   2  12   7      131.20      107.90     44.90 o 
   3  12   7       22.75       -9.54     65.36 o 
 -21   0   8      143.87      120.34     77.34 o 
 -20   0   8      201.22      309.03     84.96 o 
 -19   0   8     1151.74     1220.29    146.71 o 
 -18   0   8        0.53       -0.64     70.50 o 
 -17   0   8     1620.47     1891.66    184.20 o 
 -16   0   8      790.09      820.88    144.44 o 
 -15   0   8        2.33       34.52     48.08 o 
 -14   0   8     3125.19     3545.03    290.23 o 
 -13   0   8       84.74       43.68     50.37 o 
 -12   0   8      768.69      786.42     93.92 o 
 -11   0   8       25.24       51.66     38.63 o 
 -10   0   8       43.73       -7.03     48.15 o 
  -9   0   8      484.89      478.07     50.61 o 
  -8   0   8    14691.84    15006.86    922.81 o 
  -7   0   8    17817.82    18192.51   1411.31 o 
  -6   0   8     9717.97    10242.63   1013.14 o 
  -5   0   8     3133.68     3742.62    304.07 o 
  -4   0   8       18.70      -17.34     43.99 o 
  -1   0   8    42774.59    57549.67   5925.96 o 
   0   0   8      333.90      316.96     68.92 o 
   1   0   8     7619.80     8775.42    660.55 o 
   2   0   8     1249.41     1316.99    117.20 o 
   3   0   8       49.32       40.44     26.34 o 
   4   0   8     3940.17     4996.90    312.90 o 
   5   0   8       23.35       32.32     28.56 o 
   6   0   8       16.07       48.92     29.04 o 
   7   0   8     3285.52     3694.90    236.08 o 
   8   0   8       53.90       49.22     33.89 o 
   9   0   8      410.96      468.98     73.91 o 
  10   0   8     2264.84     2613.92    222.86 o 
  11   0   8     2170.40     2409.85    213.97 o 
  12   0   8       13.25      -36.86     78.24 o 
  13   0   8      127.94      219.75     70.45 o 
  14   0   8      446.67      292.92     82.54 o 
  15   0   8      682.23      740.71    117.88 o 
 -21   1   8      150.86      181.25     58.65 o 
 -20   1   8      486.84      552.17     82.34 o 
 -19   1   8      226.79      259.74     50.43 o 
 -18   1   8      477.12      532.22     61.52 o 
 -17   1   8        2.93        6.13     32.79 o 
 -16   1   8      538.16      604.26     59.87 o 
 -15   1   8     2323.30     2280.18    129.23 o 
 -14   1   8      122.07       99.06     31.99 o 
 -13   1   8      687.57      690.07     56.75 o 
 -12   1   8      460.81      481.95     46.26 o 
 -11   1   8      418.58      438.40     48.07 o 
 -10   1   8      727.37      673.26     55.32 o 
  -9   1   8      754.92      777.77     53.33 o 
  -8   1   8      432.60      401.05     34.31 o 
  -7   1   8      192.56      178.52     24.75 o 
  -6   1   8      112.36      139.95     29.55 o 
  -5   1   8     1869.08     1876.00    161.45 o 
  -4   1   8     2933.18     3493.52    283.21 o 
  -3   1   8       11.98       -1.00     41.41 o 
  -2   1   8     7242.34     8968.41    707.58 o 
  -1   1   8       14.26       61.32     31.24 o 
   0   1   8     4917.18     6104.89    389.23 o 
   1   1   8     8198.02     9643.79    524.02 o 
   2   1   8        9.17       -5.14     19.94 o 
   3   1   8      716.37      748.99     44.99 o 
   4   1   8      323.86      411.77     41.60 o 
   5   1   8     2230.93     2737.80    125.72 o 
   6   1   8      537.26      650.18     43.04 o 
   7   1   8        1.28       43.01     23.66 o 
   8   1   8     1033.38     1193.22     83.32 o 
   9   1   8       26.45        4.53     26.41 o 
  10   1   8      206.42      217.09     58.78 o 
  11   1   8      536.19      503.14     83.57 o 
  12   1   8       22.72       35.86     39.05 o 
  13   1   8       22.20       11.24     38.81 o 
  14   1   8      421.96      563.67     65.57 o 
  15   1   8        0.86      -38.30     46.54 o 
 -21   2   8       98.85      103.15     47.86 o 
 -20   2   8      239.37      199.71     53.31 o 
 -19   2   8        8.06       29.30     41.63 o 
 -18   2   8      165.00      139.76     42.31 o 
 -17   2   8        3.19      -18.27     34.35 o 
 -16   2   8       19.17       49.00     34.36 o 
 -15   2   8      193.29      171.46     38.29 o 
 -14   2   8        3.17      -22.20     25.26 o 
 -13   2   8        2.52      -37.53     25.02 o 
 -12   2   8        5.59      -18.45     23.38 o 
 -11   2   8      493.14      424.68     33.13 o 
 -10   2   8       51.18       58.43     19.34 o 
  -9   2   8      409.82      347.90     30.91 o 
  -8   2   8     1584.00     1500.34     67.86 o 
  -7   2   8     1161.82     1124.38     62.06 o 
  -6   2   8      161.23      105.65     38.13 o 
  -5   2   8      201.44      204.08     32.03 o 
  -4   2   8      494.65      573.46     66.01 o 
  -3   2   8      107.63      108.94     36.13 o 
  -2   2   8     1307.23     1669.27    121.61 o 
  -1   2   8      766.29      971.07     66.04 o 
   0   2   8       36.90       21.32     21.43 o 
   1   2   8      591.48      696.14     54.51 o 
   2   2   8      859.96     1142.45     68.41 o 
   3   2   8        0.97       -2.99     15.13 o 
   4   2   8        4.18      -20.48     18.59 o 
   5   2   8        2.64       11.52     19.78 o 
   6   2   8     1015.67     1260.02     70.01 o 
   7   2   8        4.02        5.69     22.59 o 
   8   2   8     3316.91     3594.00    169.11 o 
   9   2   8     1232.31     1302.45     75.75 o 
  10   2   8      765.27      758.54     51.97 o 
  11   2   8       86.26       58.83     28.43 o 
  12   2   8       68.83       58.57     38.71 o 
  13   2   8      312.33      257.73     52.59 o 
  14   2   8      169.62      225.01     53.28 o 
  15   2   8        1.90      -46.25     43.33 o 
 -21   3   8      201.32      136.96     51.80 o 
 -20   3   8      313.58      341.20     58.33 o 
 -19   3   8      122.83      158.23     48.01 o 
 -18   3   8      937.37     1129.11     88.43 o 
 -17   3   8      162.40      187.43     53.09 o 
 -16   3   8      192.40      191.84     45.52 o 
 -15   3   8      513.10      493.03     52.67 o 
 -14   3   8      303.60      328.80     45.99 o 
 -13   3   8     1534.90     1442.22     89.89 o 
 -12   3   8     1757.52     1728.06     99.96 o 
 -11   3   8        0.85      -12.66     18.19 o 
 -10   3   8       53.24        4.52     18.11 o 
  -9   3   8       90.26       70.27     21.79 o 
  -8   3   8      121.43      105.58     18.50 o 
  -7   3   8        4.14        9.38     15.48 o 
  -6   3   8       25.13        8.93     15.12 o 
  -5   3   8      788.43      689.12     43.56 o 
  -4   3   8      672.99      827.16     49.04 o 
  -3   3   8     2727.64     3044.68    144.99 o 
  -2   3   8     2748.71     3084.14    171.49 o 
  -1   3   8     1323.50     1629.29     98.81 o 
   0   3   8      170.96      167.88     22.20 o 
   1   3   8     2980.84     3308.47    166.24 o 
   2   3   8      447.11      528.53     38.45 o 
   3   3   8     1820.76     2151.30    115.93 o 
   4   3   8     2058.45     2521.51    119.17 o 
   5   3   8     2502.81     3004.39    139.39 o 
   6   3   8     1368.40     1622.44     85.74 o 
   7   3   8       70.84       78.78     26.90 o 
   8   3   8       20.98       38.17     30.73 o 
   9   3   8       11.74       -9.43     27.22 o 
  10   3   8       98.02       71.85     31.43 o 
  11   3   8      134.00      112.00     37.66 o 
  12   3   8        1.49        8.71     34.98 o 
  13   3   8        0.30      -20.37     31.29 o 
  14   3   8       55.71       76.41     47.16 o 
  15   3   8        0.40       44.27     46.09 o 
 -20   4   8      218.82      208.47     50.56 o 
 -19   4   8      876.41     1013.60     76.91 o 
 -18   4   8       94.73       86.52     37.94 o 
 -17   4   8     1103.39     1158.52     81.52 o 
 -16   4   8       72.63       39.92     31.40 o 
 -15   4   8        6.02       34.15     29.16 o 
 -14   4   8     1072.37     1065.17     69.33 o 
 -13   4   8        9.57        6.11     24.74 o 
 -12   4   8     2038.67     1986.56     86.59 o 
 -11   4   8     1614.97     1628.66     73.85 o 
 -10   4   8       22.49       18.61     27.10 o 
  -9   4   8      966.76      853.00     67.27 o 
  -8   4   8      345.13      364.25     29.81 o 
  -7   4   8      578.85      555.03     36.48 o 
  -6   4   8      974.97      934.91     51.02 o 
  -5   4   8      561.14      470.26     34.86 o 
  -4   4   8     1308.71     1283.56     63.42 o 
  -3   4   8    11806.93    12512.37    523.84 o 
  -2   4   8      389.96      487.94     42.28 o 
  -1   4   8     4473.45     4449.53    194.99 o 
   0   4   8       19.87        1.18     18.36 o 
   1   4   8     2260.06     2531.46    129.27 o 
   2   4   8     3348.69     3644.77    202.57 o 
   3   4   8        4.12      -11.13     23.07 o 
   4   4   8      792.60      849.03     62.58 o 
   5   4   8      495.29      569.49     52.20 o 
   6   4   8      124.25      188.87     45.67 o 
   7   4   8     8756.53     9323.34    445.28 o 
   8   4   8      317.01      255.26     40.99 o 
   9   4   8      650.28      672.80     54.96 o 
  10   4   8       61.37       53.37     31.63 o 
  11   4   8      260.01      171.40     37.38 o 
  12   4   8      110.69       55.51     42.20 o 
  13   4   8       13.59       40.44     35.09 o 
  14   4   8        8.70       17.88     36.79 o 
 -20   5   8      264.49      333.05     53.40 o 
 -19   5   8      104.03       98.18     40.61 o 
 -18   5   8      460.00      595.92     59.85 o 
 -17   5   8      210.29      197.73     40.88 o 
 -16   5   8      213.18      220.34     41.75 o 
 -15   5   8      513.90      562.68     51.75 o 
 -14   5   8       12.61       -9.53     26.67 o 
 -13   5   8     1175.31     1191.39     61.81 o 
 -12   5   8       60.17       65.03     22.54 o 
 -11   5   8      623.33      562.54     48.46 o 
 -10   5   8       23.97       42.75     20.71 o 
  -9   5   8     1549.55     1689.94     94.64 o 
  -8   5   8      276.46      300.57     29.21 o 
  -7   5   8      297.15      243.87     26.94 o 
  -6   5   8      455.49      505.01     35.20 o 
  -5   5   8      309.51      274.28     24.91 o 
  -4   5   8      363.68      350.54     32.68 o 
  -3   5   8      901.60      831.11     48.91 o 
  -2   5   8     6608.05     6254.44    270.59 o 
  -1   5   8     1216.81     1189.57     64.61 o 
   0   5   8     6573.77     6376.44    304.68 o 
   1   5   8     1602.82     1571.72     89.79 o 
   2   5   8     1993.18     1962.32    133.01 o 
   3   5   8      718.67      667.36     71.31 o 
   4   5   8       25.13       43.55     27.63 o 
   5   5   8      174.14      137.54     51.09 o 
   6   5   8      362.94      378.26     63.45 o 
   7   5   8        6.12      -12.58     28.22 o 
   8   5   8     1125.17     1124.70     90.44 o 
   9   5   8        6.72      -20.65     28.82 o 
  10   5   8      639.07      591.38     65.44 o 
  11   5   8       23.79        3.07     30.50 o 
  12   5   8        2.33       55.24     33.95 o 
  13   5   8       60.57       44.83     36.92 o 
  14   5   8      878.72      736.81    106.51 o 
 -19   6   8        7.33       25.52     39.86 o 
 -18   6   8       69.44       23.34     38.38 o 
 -17   6   8      420.56      503.46     56.48 o 
 -16   6   8      166.93      215.41     60.24 o 
 -15   6   8      105.05      135.31     39.32 o 
 -14   6   8       27.27      -25.15     27.34 o 
 -13   6   8      176.82      168.48     28.84 o 
 -12   6   8       59.03       26.35     29.53 o 
 -11   6   8       73.46       32.09     28.83 o 
 -10   6   8     1627.16     1750.11     89.58 o 
  -9   6   8      207.48      229.54     29.79 o 
  -8   6   8     1068.84     1080.61     60.11 o 
  -7   6   8      302.41      271.03     32.28 o 
  -6   6   8       26.56        5.86     20.03 o 
  -5   6   8      824.70      804.38     54.00 o 
  -4   6   8      340.99      337.39     42.74 o 
  -3   6   8       91.46       81.86     21.69 o 
  -2   6   8       55.85       25.45     18.13 o 
  -1   6   8      657.53      641.91     51.55 o 
   0   6   8      904.19      801.66     57.83 o 
   1   6   8      218.21      158.09     31.41 o 
   2   6   8       80.33       66.20     27.37 o 
   3   6   8      571.95      537.29     57.67 o 
   4   6   8     1520.33     1406.57    116.31 o 
   5   6   8      229.94      280.63     41.80 o 
   6   6   8      787.76      647.60     78.79 o 
   7   6   8       21.39      -37.01     29.97 o 
   8   6   8      420.44      414.91     52.54 o 
   9   6   8        0.53      -47.27     31.51 o 
  10   6   8        1.44      -44.01     29.34 o 
  11   6   8      118.89       68.96     37.25 o 
  12   6   8        8.05       64.77     37.09 o 
  13   6   8      114.61      137.02     60.68 o 
 -18   7   8      526.24      859.92     82.14 o 
 -17   7   8      610.91      559.10     58.81 o 
 -16   7   8      113.98      170.50     42.20 o 
 -15   7   8       74.70      101.21     35.14 o 
 -14   7   8      256.74      272.38     33.82 o 
 -13   7   8      534.00      620.08     52.41 o 
 -12   7   8        1.89      -24.73     22.83 o 
 -11   7   8       70.12      101.19     37.65 o 
 -10   7   8      510.61      498.42     80.10 o 
  -9   7   8       10.63       23.44     33.28 o 
  -8   7   8      909.85      940.54    114.58 o 
  -7   7   8      334.54      367.43     40.09 o 
  -6   7   8      572.99      482.24     50.49 o 
  -5   7   8      141.47      167.72     26.50 o 
  -4   7   8       20.68        9.66     19.85 o 
  -3   7   8      141.55      155.12     32.45 o 
  -2   7   8      117.44      121.30     30.31 o 
  -1   7   8     1701.06     1614.56     95.88 o 
   0   7   8     2610.07     2409.22    129.10 o 
   1   7   8      530.93      491.35     46.98 o 
   2   7   8     2147.39     1903.84    110.17 o 
   3   7   8      129.07      124.81     32.72 o 
   4   7   8      232.04      220.60     44.18 o 
   5   7   8      357.72      326.17     47.26 o 
   6   7   8      760.78      769.48     81.12 o 
   7   7   8      298.00      274.62     46.77 o 
   8   7   8       41.50       65.34     43.86 o 
   9   7   8      149.04       51.95     41.19 o 
  10   7   8        3.65      -26.27     44.28 o 
  11   7   8      202.89      293.47     61.20 o 
  12   7   8       54.90       76.33     40.27 o 
 -17   8   8      444.55      580.70     96.46 o 
 -16   8   8      238.05      259.66     71.68 o 
 -15   8   8      411.10      510.52     73.31 o 
 -14   8   8      180.64      189.33     40.99 o 
 -13   8   8        8.80       30.84     38.82 o 
 -12   8   8      427.30      550.89     78.68 o 
 -11   8   8      665.28      585.25     78.22 o 
 -10   8   8      173.12       55.37     59.44 o 
  -9   8   8      213.55      188.59     52.49 o 
  -8   8   8       55.34      -17.99     32.57 o 
  -7   8   8      122.81       67.56     26.79 o 
  -6   8   8       12.27       15.94     24.54 o 
  -5   8   8      254.51      303.81     47.93 o 
  -4   8   8      799.69      785.29     62.40 o 
  -3   8   8     1443.02     1333.29     86.40 o 
  -2   8   8        0.14      -38.34     25.56 o 
  -1   8   8      102.85       91.53     31.24 o 
   0   8   8      743.03      753.20     68.56 o 
   1   8   8      683.05      543.95     54.48 o 
   2   8   8     2462.19     2205.85    136.88 o 
   3   8   8        0.45       -3.94     29.68 o 
   4   8   8      532.89      452.46     57.49 o 
   5   8   8     1244.29     1006.94     86.97 o 
   6   8   8      178.24      197.18     50.57 o 
   7   8   8      493.70      461.65     57.47 o 
   8   8   8      178.57       92.00     40.25 o 
   9   8   8        4.53      -49.10     36.38 o 
  10   8   8       12.55      -26.11     38.25 o 
  11   8   8      537.77      499.04     64.22 o 
 -15   9   8        9.10       24.40     57.98 o 
 -14   9   8       10.33      -26.48     37.15 o 
 -13   9   8      566.17      690.64     62.18 o 
 -12   9   8       62.49       61.66     44.71 o 
 -11   9   8      527.16      597.49     69.01 o 
 -10   9   8      211.98      154.76     63.74 o 
  -9   9   8      386.91      385.90     50.64 o 
  -8   9   8      157.52      219.33     43.78 o 
  -7   9   8      131.67      104.79     30.35 o 
  -6   9   8      846.52      859.04    109.90 o 
  -5   9   8      253.29      325.28     45.61 o 
  -4   9   8     1662.87     1888.05    201.21 o 
  -3   9   8       77.50       74.07     34.35 o 
  -2   9   8     1175.28     1084.30    117.19 o 
  -1   9   8      161.83      167.21     37.73 o 
   0   9   8      102.38      143.33     42.25 o 
   1   9   8       68.45       41.58     30.24 o 
   2   9   8       44.03       23.72     30.10 o 
   3   9   8      309.64      354.89     48.12 o 
   4   9   8       25.06       -5.24     35.32 o 
   5   9   8      355.03      226.46     54.85 o 
   6   9   8      207.99      208.87     57.08 o 
   7   9   8       96.31      199.63     51.62 o 
   8   9   8      435.67      474.67     60.69 o 
   9   9   8       87.93        6.67     46.53 o 
 -13  10   8       48.55       79.42     46.82 o 
 -12  10   8      105.84      178.65     49.27 o 
 -11  10   8      346.52      364.43     55.09 o 
 -10  10   8     1323.89     1408.52    135.88 o 
  -9  10   8       76.86       71.01     36.30 o 
  -8  10   8      654.14      778.98     89.14 o 
  -7  10   8      303.19      405.05     76.65 o 
  -6  10   8        6.00      -12.40     32.41 o 
  -5  10   8       22.69       -9.95     34.15 o 
  -4  10   8     1337.92     1613.98    156.75 o 
  -3  10   8       23.65        6.98     57.07 o 
  -2  10   8      441.72      528.71     72.62 o 
  -1  10   8       81.32       62.82     46.32 o 
   0  10   8      180.56      173.52     63.89 o 
   1  10   8      111.48      117.06     41.41 o 
   2  10   8       66.26       81.20     36.43 o 
   3  10   8       84.88      149.66     41.30 o 
   4  10   8      156.40      147.84     41.39 o 
   5  10   8      185.44      153.61     42.24 o 
   6  10   8       88.00       96.06     47.40 o 
   7  10   8        3.68       50.49     46.38 o 
   8  10   8      446.97      441.22     77.77 o 
 -11  11   8       22.24       26.08     43.39 o 
 -10  11   8       50.85        7.46     49.18 o 
  -9  11   8       72.65      126.45     58.41 o 
  -8  11   8       82.98      105.42     73.34 o 
  -7  11   8      121.92       41.98     86.14 o 
  -6  11   8       80.95       84.11     49.05 o 
  -5  11   8       15.06       10.35     37.06 o 
  -4  11   8      111.51       82.95     40.43 o 
  -3  11   8      146.45      159.57     44.22 o 
  -2  11   8       80.81       43.60     38.17 o 
  -1  11   8       91.31       97.31     38.98 o 
   0  11   8      278.25      168.34     45.94 o 
   1  11   8        0.42        2.32     42.01 o 
   2  11   8        2.46       32.14     36.85 o 
   3  11   8      275.26      291.21     52.56 o 
   4  11   8      403.83      500.06     62.70 o 
   5  11   8       66.25      102.18     44.11 o 
  -6  12   8        8.71      -67.45     44.97 o 
  -5  12   8       82.09       28.49     49.44 o 
  -4  12   8      254.75      297.01     56.36 o 
  -3  12   8      271.71      366.71     63.52 o 
  -2  12   8      257.37      285.38     53.24 o 
  -1  12   8      443.76      500.07     67.46 o 
   0  12   8       68.71       72.46     42.08 o 
 -21   1   9      125.23      205.02     68.19 o 
 -20   1   9      253.97      286.92     62.61 o 
 -19   1   9      104.67      168.10     50.66 o 
 -18   1   9      486.74      550.84     69.90 o 
 -17   1   9       31.49       21.37     37.98 o 
 -16   1   9     1854.61     2011.93    156.40 o 
 -15   1   9       52.28       10.99     43.43 o 
 -14   1   9     2230.10     2278.47    142.77 o 
 -13   1   9        7.78       31.90     30.49 o 
 -12   1   9      148.34      123.49     49.04 o 
 -11   1   9      511.03      491.49     51.70 o 
 -10   1   9      321.47      249.86     33.27 o 
  -9   1   9      772.56      855.94     51.86 o 
  -8   1   9     3225.37     3197.71    165.10 o 
  -7   1   9      176.17      151.45     25.71 o 
  -6   1   9     1861.22     1883.04    163.89 o 
  -5   1   9     1249.34     1366.73    125.92 o 
  -4   1   9      160.01      144.79     52.59 o 
  -3   1   9     4310.17     5210.96    414.81 o 
  -2   1   9      104.37       89.75     38.28 o 
  -1   1   9       21.96      -27.36     25.64 o 
   0   1   9       86.64       91.55     33.50 o 
   1   1   9      465.41      601.66     51.62 o 
   2   1   9     2766.71     3448.70    193.09 o 
   3   1   9     3146.34     3762.16    185.80 o 
   4   1   9       72.27      124.16     34.38 o 
   5   1   9     6294.85     7598.36    329.35 o 
   6   1   9      554.64      560.90     46.65 o 
   7   1   9     1542.26     1646.91     93.46 o 
   8   1   9        6.29        6.09     24.45 o 
   9   1   9     1457.59     1680.30    128.40 o 
  10   1   9     2197.99     2259.17    232.12 o 
  11   1   9      153.71      210.38     42.34 o 
  12   1   9     2310.44     2401.46    158.42 o 
  13   1   9      650.73      704.77    100.43 o 
  14   1   9       51.53       44.82     58.92 o 
 -21   2   9      380.27      489.46     89.35 o 
 -20   2   9      298.12      313.50     56.10 o 
 -19   2   9      405.44      350.17     62.34 o 
 -18   2   9      206.81      262.33     49.98 o 
 -17   2   9     2977.00     3296.49    226.61 o 
 -16   2   9      144.94      163.94     40.91 o 
 -15   2   9     2925.20     3087.51    166.98 o 
 -14   2   9     1234.99     1305.91     86.27 o 
 -13   2   9      386.59      463.93     48.94 o 
 -12   2   9     2847.47     2931.64    153.40 o 
 -11   2   9       71.56       48.54     22.35 o 
 -10   2   9      575.32      551.64     40.61 o 
  -9   2   9      780.68      703.66     49.93 o 
  -8   2   9      201.60      220.09     27.84 o 
  -7   2   9      309.27      293.11     40.50 o 
  -6   2   9     1969.84     2198.72    148.81 o 
  -5   2   9       54.19       73.80     27.36 o 
  -4   2   9      784.86      966.90     98.06 o 
  -3   2   9        5.58       -4.29     29.57 o 
  -2   2   9      272.46      341.41     37.66 o 
  -1   2   9     5225.24     6462.49    351.14 o 
   0   2   9      217.65      300.19     37.41 o 
   1   2   9     5774.58     6890.16    439.88 o 
   2   2   9      524.05      631.60     50.69 o 
   3   2   9     2937.59     3621.27    167.08 o 
   4   2   9     5240.79     6270.86    280.20 o 
   5   2   9      642.54      770.57     50.99 o 
   6   2   9       33.25       50.02     23.73 o 
   7   2   9        4.61      -26.06     23.89 o 
   8   2   9      654.56      676.53     50.55 o 
   9   2   9     7727.86     8255.75    457.44 o 
  10   2   9        0.82       48.51     39.58 o 
  11   2   9      665.68      784.84    123.05 o 
  12   2   9      296.76      444.05     61.86 o 
  13   2   9     1362.20     1422.21    112.16 o 
  14   2   9      582.90      499.03     70.13 o 
 -21   3   9      216.79      260.59     58.57 o 
 -20   3   9        8.16       45.14     45.49 o 
 -19   3   9       14.29       19.19     43.58 o 
 -18   3   9      858.25      982.42     83.11 o 
 -17   3   9      197.25      216.14     46.37 o 
 -16   3   9     1057.08     1107.03     84.07 o 
 -15   3   9        0.83       56.24     34.04 o 
 -14   3   9     1601.14     1700.27    105.23 o 
 -13   3   9     1522.84     1567.06     99.08 o 
 -12   3   9      269.06      351.02     42.86 o 
 -11   3   9     2186.25     2130.88     97.22 o 
 -10   3   9      242.08      198.53     28.10 o 
  -9   3   9      525.27      580.38     45.47 o 
  -8   3   9       69.44       50.19     18.16 o 
  -7   3   9      693.28      680.19     44.41 o 
  -6   3   9        5.65       17.04     17.93 o 
  -5   3   9      284.78      336.74     30.72 o 
  -4   3   9       12.24       -8.82     17.97 o 
  -3   3   9      667.30      735.51     55.10 o 
  -2   3   9      154.11      156.64     27.43 o 
  -1   3   9      507.72      506.57     43.29 o 
   0   3   9     4618.38     5304.08    261.68 o 
   1   3   9      912.68      912.31     66.38 o 
   2   3   9     3054.57     3504.84    201.82 o 
   3   3   9     1500.96     1574.90    126.44 o 
   4   3   9      432.39      680.65     64.69 o 
   5   3   9        8.66       74.16     35.12 o 
   6   3   9       33.57      -30.65     32.21 o 
   7   3   9     2483.25     2852.49    183.85 o 
   8   3   9     1900.11     1877.11    111.63 o 
   9   3   9      265.53      294.49     49.16 o 
  10   3   9     1792.90     1789.30    124.25 o 
  11   3   9       10.51       -2.15     33.80 o 
  12   3   9      198.64      170.89     49.03 o 
  13   3   9       89.90      169.51     50.19 o 
  14   3   9       73.33       43.05     48.27 o 
 -20   4   9      145.41      203.12     54.58 o 
 -19   4   9      149.26      227.02     52.39 o 
 -18   4   9        2.15       27.99     40.97 o 
 -17   4   9       40.48       42.73     51.99 o 
 -16   4   9       12.25       -0.06     36.36 o 
 -15   4   9        8.69       45.04     36.98 o 
 -14   4   9      702.28      840.75     67.18 o 
 -13   4   9       16.85      -19.12     25.62 o 
 -12   4   9       48.79        9.46     23.29 o 
 -11   4   9      103.09       70.84     26.22 o 
 -10   4   9        5.85      -23.44     23.95 o 
  -9   4   9       16.61        4.70     20.42 o 
  -8   4   9      593.24      642.45     41.88 o 
  -7   4   9      562.16      554.44     37.90 o 
  -6   4   9       87.66       98.62     20.40 o 
  -5   4   9      477.78      459.61     35.74 o 
  -4   4   9     1672.96     1830.42     93.33 o 
  -3   4   9        2.67       -9.86     15.14 o 
  -2   4   9      277.59      368.50     34.74 o 
  -1   4   9       37.81       33.84     21.79 o 
   0   4   9      147.16      198.05     34.39 o 
   1   4   9       92.14      101.37     33.09 o 
   2   4   9       96.38       98.88     32.74 o 
   3   4   9     1238.12     1213.05     88.32 o 
   4   4   9      180.61      194.08     36.39 o 
   5   4   9      206.04      143.88     34.85 o 
   6   4   9      436.20      488.87     51.51 o 
   7   4   9       37.32       26.37     40.81 o 
   8   4   9       41.11      -10.28     31.59 o 
   9   4   9       18.63        6.99     32.10 o 
  10   4   9       94.85       84.23     37.09 o 
  11   4   9       99.58      128.49     42.03 o 
  12   4   9      334.00      315.96     68.85 o 
  13   4   9       71.26      -30.89     42.55 o 
 -19   5   9      259.34      270.62     55.79 o 
 -18   5   9      191.28      217.07     43.02 o 
 -17   5   9       14.71       -2.29     39.26 o 
 -16   5   9     1228.12     1345.76    110.95 o 
 -15   5   9      135.08       87.12     33.52 o 
 -14   5   9      606.14      587.18     71.52 o 
 -13   5   9      701.33      703.32     94.12 o 
 -12   5   9      108.25       95.73     27.29 o 
 -11   5   9     1099.03     1036.24     63.55 o 
 -10   5   9      276.92      219.30     34.47 o 
  -9   5   9       20.91       26.27     31.08 o 
  -8   5   9        0.14      -16.80     22.14 o 
  -7   5   9      302.94      309.79     29.62 o 
  -6   5   9      947.78      971.17     68.01 o 
  -5   5   9       45.90       16.88     20.56 o 
  -4   5   9       10.83       14.29     21.81 o 
  -3   5   9       28.77       24.88     21.36 o 
  -2   5   9      202.51      195.21     40.92 o 
  -1   5   9       75.15       99.56     32.57 o 
   0   5   9     1302.04     1154.29     84.92 o 
   1   5   9       69.31      101.10     33.57 o 
   2   5   9     4507.25     4377.47    283.78 o 
   3   5   9     1437.40     1380.50    104.34 o 
   4   5   9      945.21      932.56     77.88 o 
   5   5   9      169.77      147.11     36.42 o 
   6   5   9      167.00      135.33     37.19 o 
   7   5   9      267.76      306.99     52.81 o 
   8   5   9      323.44      272.26     45.46 o 
   9   5   9       22.49       31.19     35.65 o 
  10   5   9       67.29       51.92     36.97 o 
  11   5   9      154.16      105.87     41.85 o 
  12   5   9      197.47      156.13     48.50 o 
  13   5   9       36.92      -38.89     38.41 o 
 -19   6   9      522.51      590.76     66.46 o 
 -18   6   9       44.01      100.91     42.12 o 
 -17   6   9      188.62      217.97     51.85 o 
 -16   6   9      215.86      201.49     41.56 o 
 -15   6   9     1754.18     1836.98    116.42 o 
 -14   6   9      107.96       63.08     32.42 o 
 -13   6   9      794.14      859.14     59.17 o 
 -12   6   9      469.12      579.08     56.17 o 
 -11   6   9      407.35      357.35     42.49 o 
 -10   6   9      157.15      112.07     37.56 o 
  -9   6   9     1203.26     1194.08    148.00 o 
  -8   6   9      866.66      990.88     75.89 o 
  -7   6   9     1183.58     1242.60     74.91 o 
  -6   6   9      491.97      455.06     40.72 o 
  -5   6   9      726.27      703.11     47.47 o 
  -4   6   9     1224.56     1325.82     67.27 o 
  -3   6   9      251.11      203.14     28.31 o 
  -2   6   9     1394.18     1371.50     83.00 o 
  -1   6   9      679.47      652.49     53.34 o 
   0   6   9      262.15      255.26     37.28 o 
   1   6   9      385.81      301.62     39.87 o 
   2   6   9      113.88      148.95     39.67 o 
   3   6   9     1866.58     1546.22    108.69 o 
   4   6   9     4882.49     4337.64    284.98 o 
   5   6   9       64.07       67.44     33.93 o 
   6   6   9      887.16      837.45     85.33 o 
   7   6   9      768.33      702.77     64.34 o 
   8   6   9        4.27       12.36     33.58 o 
   9   6   9     1828.50     1291.98    156.81 o 
  10   6   9       12.52       20.94     36.52 o 
  11   6   9       27.58      -25.25     37.68 o 
  12   6   9       82.11       65.52     43.52 o 
 -18   7   9       10.26       28.16     42.90 o 
 -17   7   9      286.37      348.10     51.59 o 
 -16   7   9      701.20      934.31     91.35 o 
 -15   7   9      260.47      383.02     63.39 o 
 -14   7   9     1382.10     1496.50    113.54 o 
 -13   7   9       43.24       27.08     32.81 o 
 -12   7   9       24.62       28.51     39.79 o 
 -11   7   9      123.56      143.36     42.10 o 
 -10   7   9        0.80       -6.65     43.72 o 
  -9   7   9     1068.47     1030.59     81.97 o 
  -8   7   9      206.03      142.40     39.28 o 
  -7   7   9     1454.47     1522.71     99.72 o 
  -6   7   9      395.39      497.59     44.39 o 
  -5   7   9      453.24      521.42     40.13 o 
  -4   7   9      576.33      668.47     55.90 o 
  -3   7   9       66.19       72.18     30.16 o 
  -2   7   9      378.55      361.91     43.17 o 
  -1   7   9        2.94       31.19     26.30 o 
   0   7   9      263.21      273.49     40.22 o 
   1   7   9      271.65      288.18     41.29 o 
   2   7   9     1079.49      953.62     76.49 o 
   3   7   9     1171.36      998.28     87.01 o 
   4   7   9      283.15      177.57     43.55 o 
   5   7   9      224.03      133.55     49.84 o 
   6   7   9        0.13       32.59     34.24 o 
   7   7   9      201.68      251.26     45.79 o 
   8   7   9      175.21       89.85     41.11 o 
   9   7   9        2.37       37.38     38.68 o 
  10   7   9     1590.43     1672.74    196.09 o 
  11   7   9        3.27        3.19     42.08 o 
 -16   8   9        0.03       12.97     51.11 o 
 -15   8   9      117.55      194.21     55.72 o 
 -14   8   9      168.42      207.38     53.45 o 
 -13   8   9       44.44       61.32     37.13 o 
 -12   8   9      777.65      798.33     78.28 o 
 -11   8   9        2.25       -2.47     37.25 o 
 -10   8   9       84.77       30.41     38.97 o 
  -9   8   9      978.69     1093.08     89.19 o 
  -8   8   9      574.90      658.61     72.64 o 
  -7   8   9      470.64      536.54     64.01 o 
  -6   8   9      522.28      579.84     62.73 o 
  -5   8   9       40.47       59.44     38.72 o 
  -4   8   9      115.59      101.60     33.35 o 
  -3   8   9      465.90      359.54     46.89 o 
  -2   8   9     1610.11     1539.87    131.79 o 
  -1   8   9       22.92       30.51     30.43 o 
   0   8   9      961.26      787.97     64.67 o 
   1   8   9       62.93       57.94     31.06 o 
   2   8   9      499.64      541.68     54.76 o 
   3   8   9        0.27       39.09     31.43 o 
   4   8   9       18.15       24.57     37.58 o 
   5   8   9        5.12       23.47     39.98 o 
   6   8   9        1.98      -54.35     36.23 o 
   7   8   9      122.03       83.47     45.74 o 
   8   8   9       12.20       52.30     40.52 o 
   9   8   9      104.20       87.78     43.82 o 
  10   8   9      395.70      456.56     64.89 o 
 -15   9   9      297.58      315.49     66.05 o 
 -14   9   9      768.90      936.91     80.33 o 
 -13   9   9      392.35      500.08     56.38 o 
 -12   9   9       62.10       12.49     44.33 o 
 -11   9   9       43.67       40.63     41.27 o 
 -10   9   9        8.86      -32.79     38.44 o 
  -9   9   9        0.73        1.45     34.69 o 
  -8   9   9       20.37        2.37     30.14 o 
  -7   9   9      131.20      166.65     48.24 o 
  -6   9   9       21.55       31.58     34.38 o 
  -5   9   9      864.63      897.60     94.78 o 
  -4   9   9      455.51      560.61     57.15 o 
  -3   9   9      582.48      633.48     83.37 o 
  -2   9   9      501.78      541.58     55.81 o 
  -1   9   9       16.48      -20.66     30.63 o 
   0   9   9      241.00      224.53     42.35 o 
   1   9   9      334.62      201.19     42.17 o 
   2   9   9     1285.46     1262.92     94.58 o 
   3   9   9      123.83      115.96     37.79 o 
   4   9   9      779.81      628.14     73.72 o 
   5   9   9        1.09       16.38     40.97 o 
   6   9   9       21.85       21.97     41.02 o 
   7   9   9        1.93       -3.30     42.20 o 
   8   9   9      109.32       73.35     48.15 o 
 -13  10   9       41.44       22.43     45.39 o 
 -12  10   9       18.90       11.51     43.01 o 
 -11  10   9       30.84       33.65     42.83 o 
 -10  10   9      673.60      821.05     97.68 o 
  -9  10   9      109.52      188.14     55.47 o 
  -8  10   9      205.43      333.74     93.03 o 
  -7  10   9        0.76      -11.67     41.67 o 
  -6  10   9       20.07       -2.68     43.22 o 
  -5  10   9        9.08       37.23     37.26 o 
  -4  10   9       44.27       37.02     36.55 o 
  -3  10   9       42.47       63.31     41.67 o 
  -2  10   9        8.72       13.52     33.70 o 
  -1  10   9      698.95      779.15     67.93 o 
   0  10   9      228.98      184.19     64.68 o 
   1  10   9      304.98      287.87     50.71 o 
   2  10   9      607.66      633.49     62.61 o 
   3  10   9      638.33      665.95     64.56 o 
   4  10   9      391.05      385.22     54.43 o 
   5  10   9      480.10      474.60     68.93 o 
   6  10   9      116.98      116.00     49.48 o 
 -10  11   9        1.59       41.71     51.60 o 
  -9  11   9      507.78      493.32     73.97 o 
  -8  11   9      204.44      243.82     66.41 o 
  -7  11   9      879.33     1205.99    238.57 o 
  -6  11   9      142.36      145.90     53.59 o 
  -5  11   9      270.36      271.49     58.18 o 
  -4  11   9      361.74      560.64     63.08 o 
  -3  11   9      120.22      163.33     44.70 o 
  -2  11   9      658.54      812.24    109.78 o 
  -1  11   9        7.11       38.48     39.29 o 
   0  11   9       15.62       70.77     40.10 o 
   1  11   9        0.56       -8.99     36.34 o 
   2  11   9       92.87      110.89     42.22 o 
   3  11   9      358.71      359.64     56.21 o 
 -21   0  10       81.90       40.12     79.66 o 
 -20   0  10      213.33      206.73     78.74 o 
 -19   0  10      205.26      266.28     83.56 o 
 -18   0  10      168.86      101.80     65.32 o 
 -17   0  10      188.74       68.41     90.85 o 
 -16   0  10        5.56      -31.10     51.13 o 
 -15   0  10     1516.55     1617.56    163.63 o 
 -14   0  10       27.58      -33.56     63.41 o 
 -13   0  10     2571.99     2661.82    228.23 o 
 -12   0  10      926.77     1109.39    146.80 o 
 -11   0  10     4256.36     4256.93    335.42 o 
 -10   0  10    11009.14    10517.96    778.61 o 
  -9   0  10      168.61      137.28     33.64 o 
  -8   0  10     7056.75     7120.18    545.78 o 
  -7   0  10     1076.63     1018.32    130.04 o 
  -6   0  10        3.54      -15.67     35.03 o 
  -5   0  10      419.82      516.03     98.30 o 
  -4   0  10      102.06      159.91     67.78 o 
  -3   0  10      568.93      563.71    112.48 o 
  -2   0  10     1804.78     2424.92    284.43 o 
  -1   0  10       44.22       30.23     54.74 o 
   0   0  10      857.29     1105.92    150.46 o 
   1   0  10     4369.21     5434.52    418.70 o 
   2   0  10       11.91       16.12     35.49 o 
   3   0  10     6919.19     8102.78    615.21 o 
   4   0  10        2.44       18.95     29.18 o 
   5   0  10     4863.69     5738.85    359.21 o 
   6   0  10     2127.29     2685.51    221.24 o 
   7   0  10      106.70      198.00     77.31 o 
   8   0  10     1338.11     1495.03    143.88 o 
   9   0  10      430.25      414.82     74.01 o 
  10   0  10        2.79       24.67     50.97 o 
  11   0  10     2834.05     3207.01    271.48 o 
  12   0  10       93.93      144.46     69.44 o 
  13   0  10      231.44      278.99    118.93 o 
 -21   1  10      176.02      166.70     66.74 o 
 -20   1  10        5.35       -5.96     47.62 o 
 -19   1  10       64.05       84.66     47.29 o 
 -18   1  10        2.91      -20.58     41.22 o 
 -17   1  10      428.62      374.27     60.94 o 
 -16   1  10     1118.12     1061.88    149.18 o 
 -15   1  10       51.95       42.88     37.50 o 
 -14   1  10      977.58      945.11     81.14 o 
 -13   1  10        0.43       -9.73     29.62 o 
 -12   1  10      969.83      947.38     75.52 o 
 -11   1  10      133.57      216.10     38.52 o 
 -10   1  10       93.13      133.86     34.47 o 
  -9   1  10     2853.01     2863.68    165.60 o 
  -8   1  10      379.61      406.18     38.50 o 
  -7   1  10        7.32      -18.32     20.57 o 
  -6   1  10     1136.66     1198.44     97.59 o 
  -5   1  10      739.04     1080.09    108.41 o 
  -4   1  10     1951.39     2372.74    202.67 o 
  -3   1  10     3285.86     4037.04    264.90 o 
  -2   1  10     2737.37     3531.99    235.97 o 
  -1   1  10      514.83      619.05     66.81 o 
   0   1  10      388.69      496.87     57.17 o 
   1   1  10      534.70      636.21     49.12 o 
   2   1  10     2283.06     2868.35    150.43 o 
   3   1  10       83.32       83.97     28.62 o 
   4   1  10     1566.71     1933.94    105.96 o 
   5   1  10      172.32      216.12     36.06 o 
   6   1  10      525.56      536.92     56.21 o 
   7   1  10     1116.54     1324.28     81.34 o 
   8   1  10       32.46       27.09     30.75 o 
   9   1  10      617.42      636.96     93.44 o 
  10   1  10       61.82       50.73     37.27 o 
  11   1  10      348.28      439.45    136.78 o 
  12   1  10      492.09      545.64     83.09 o 
  13   1  10       26.77       44.78     58.56 o 
  14   1  10     1094.93     1259.66    128.02 o 
 -21   2  10      100.11      101.66     57.93 o 
 -20   2  10      185.69      242.88     61.63 o 
 -19   2  10       49.07       49.27     47.75 o 
 -18   2  10      211.28      177.77     53.30 o 
 -17   2  10      373.19      361.51     61.05 o 
 -16   2  10      119.83      114.11     59.34 o 
 -15   2  10       89.69       71.42     39.51 o 
 -14   2  10      218.64      173.77     47.49 o 
 -13   2  10        4.93       19.91     29.44 o 
 -12   2  10      437.58      531.92     57.53 o 
 -11   2  10       12.91       -7.84     36.65 o 
 -10   2  10        2.65      -40.78     31.94 o 
  -9   2  10      286.69      255.98     38.53 o 
  -8   2  10      147.72      164.47     38.42 o 
  -7   2  10     1516.65     1315.63    101.13 o 
  -6   2  10      189.94      179.37     41.01 o 
  -5   2  10      390.25      406.57     62.43 o 
  -4   2  10     1647.88     1847.21    162.58 o 
  -3   2  10      779.32      875.96     77.78 o 
  -2   2  10     2386.64     2910.09    173.13 o 
  -1   2  10     1168.70     1565.08     99.15 o 
   0   2  10       30.73       15.18     25.81 o 
   1   2  10       67.10       69.27     28.24 o 
   2   2  10        7.94      -15.96     21.44 o 
   3   2  10      952.96     1013.23     76.00 o 
   4   2  10     1002.58     1264.36     80.36 o 
   5   2  10      112.12      141.74     33.36 o 
   6   2  10      172.41      296.30     50.42 o 
   7   2  10       17.09      -11.92     35.15 o 
   8   2  10      183.83      157.89     44.19 o 
   9   2  10       80.38       65.07     40.95 o 
  10   2  10        0.58      -65.77     65.96 o 
  11   2  10      209.54      199.15     65.90 o 
  12   2  10       30.16       29.18     64.36 o 
  13   2  10       34.78       80.74     48.34 o 
 -20   3  10      101.98       62.08     52.36 o 
 -19   3  10       21.62       -1.44     43.52 o 
 -18   3  10      223.46      204.32     48.90 o 
 -17   3  10      674.75      757.41     71.59 o 
 -16   3  10      851.91      908.50     76.17 o 
 -15   3  10      760.01      835.11    100.63 o 
 -14   3  10     1541.68     1626.25    102.74 o 
 -13   3  10       29.07       -0.53     28.91 o 
 -12   3  10      704.04      683.69     71.59 o 
 -11   3  10      223.36      223.24     29.78 o 
 -10   3  10      183.34      183.24     32.57 o 
  -9   3  10      316.14      325.04     40.19 o 
  -8   3  10      328.24      293.65     30.61 o 
  -7   3  10      110.14       78.71     26.72 o 
  -6   3  10     2639.83     2779.49    155.71 o 
  -5   3  10      242.53      278.97     33.51 o 
  -4   3  10      878.94      891.41     73.21 o 
  -3   3  10       65.10        0.21     30.73 o 
  -2   3  10       47.75       46.57     31.56 o 
  -1   3  10      739.16      889.68     69.12 o 
   0   3  10      419.92      415.21     65.28 o 
   1   3  10      495.24      611.61     70.13 o 
   2   3  10      788.48      862.37     84.97 o 
   3   3  10      224.94      233.17     50.32 o 
   4   3  10      116.08      120.26     45.26 o 
   5   3  10      251.15      353.69     52.40 o 
   6   3  10     1237.47     1342.81    101.44 o 
   7   3  10     3077.09     3513.79    304.07 o 
   8   3  10       99.76       74.28     35.79 o 
   9   3  10      314.64      266.93     45.33 o 
  10   3  10      130.13      167.57     42.85 o 
  11   3  10       59.01       77.80     45.25 o 
  12   3  10      657.10      697.02    114.43 o 
  13   3  10       54.51       79.94     50.70 o 
 -20   4  10      141.37      185.89     55.81 o 
 -19   4  10      114.30      195.14     53.39 o 
 -18   4  10      455.15      473.84     63.97 o 
 -17   4  10        1.25      -12.51     37.63 o 
 -16   4  10      658.01      704.78     69.23 o 
 -15   4  10     1554.00     1620.41    104.73 o 
 -14   4  10       52.10       69.98     38.71 o 
 -13   4  10     1940.22     2002.29    151.94 o 
 -12   4  10     1332.74     1338.39     99.60 o 
 -11   4  10     1449.64     1524.09     89.74 o 
 -10   4  10      852.20      920.82     63.36 o 
  -9   4  10       20.31       27.73     22.29 o 
  -8   4  10      311.93      294.32     38.66 o 
  -7   4  10     1416.62     1370.48     88.87 o 
  -6   4  10     2082.40     2101.89    106.92 o 
  -5   4  10     3170.84     3293.70    160.24 o 
  -4   4  10      699.62      683.66     58.32 o 
  -3   4  10     1556.38     1670.51    105.80 o 
  -2   4  10     1082.60     1031.45     67.18 o 
  -1   4  10      120.11      113.87     36.89 o 
   0   4  10     2472.21     2634.92    158.53 o 
   1   4  10      541.58      622.65     92.09 o 
   2   4  10     1217.70     1224.64     90.35 o 
   3   4  10     1736.92     1794.25    118.96 o 
   4   4  10      377.24      449.96     55.27 o 
   5   4  10     1075.98     1145.06     88.57 o 
   6   4  10     2005.73     2118.35    129.64 o 
   7   4  10        3.23       -4.07     32.44 o 
   8   4  10     1601.85     1624.44    103.71 o 
   9   4  10      208.78      272.31     47.46 o 
  10   4  10      501.37      476.40     57.57 o 
  11   4  10      835.84      772.05     87.89 o 
  12   4  10       51.77       30.41     49.18 o 
 -19   5  10      475.10      526.70     69.21 o 
 -18   5  10      126.41      182.48     50.53 o 
 -17   5  10       14.49       -2.60     39.79 o 
 -16   5  10       35.85       46.32     39.63 o 
 -15   5  10      233.53      271.65     48.35 o 
 -14   5  10      710.41      710.37     64.48 o 
 -13   5  10      921.80     1083.38     78.43 o 
 -12   5  10     1805.04     1799.52     96.97 o 
 -11   5  10        4.53        2.23     26.81 o 
 -10   5  10      887.62      872.49     62.08 o 
  -9   5  10     4031.21     4075.24    203.78 o 
  -8   5  10       30.55       45.39     39.64 o 
  -7   5  10      187.63      141.76     33.88 o 
  -6   5  10      241.89      253.58     34.85 o 
  -5   5  10      446.90      487.23     46.41 o 
  -4   5  10      851.17      842.84     57.78 o 
  -3   5  10      289.25      313.89     42.79 o 
  -2   5  10     1109.32     1000.52     73.13 o 
  -1   5  10      281.89      155.42     55.39 o 
   0   5  10      697.15      726.50     66.28 o 
   1   5  10       45.47       32.19     40.76 o 
   2   5  10     3118.38     3064.34    209.03 o 
   3   5  10      986.41      850.78     74.99 o 
   4   5  10     1784.56     1782.54    166.54 o 
   5   5  10      126.74      138.53     42.90 o 
   6   5  10      374.14      353.14     48.72 o 
   7   5  10       48.35       38.64     36.18 o 
   8   5  10       21.84      -33.06     39.62 o 
   9   5  10      175.55      120.64     63.44 o 
  10   5  10        9.72      -43.62     37.00 o 
  11   5  10       38.96        2.31     39.25 o 
  12   5  10      660.78      652.45    105.32 o 
 -18   6  10      147.42      109.75     49.13 o 
 -17   6  10      160.98      192.53     49.65 o 
 -16   6  10      167.75      228.76     49.52 o 
 -15   6  10       93.18       88.33     40.23 o 
 -14   6  10      128.25      101.20     49.50 o 
 -13   6  10        0.26       47.47     40.39 o 
 -12   6  10      688.83      803.43    125.42 o 
 -11   6  10      230.58      208.00     44.84 o 
 -10   6  10      619.54      752.54     69.11 o 
  -9   6  10        5.26       -2.04     30.85 o 
  -8   6  10      146.72      166.85     39.43 o 
  -7   6  10        0.25      -31.09     20.73 o 
  -6   6  10      510.31      537.45     45.01 o 
  -5   6  10       35.51       22.88     25.80 o 
  -4   6  10      674.28      773.00     64.33 o 
  -3   6  10      674.63      583.39     52.41 o 
  -2   6  10      542.56      537.03     50.71 o 
  -1   6  10      538.76      402.40     44.03 o 
   0   6  10      403.85      450.40     54.00 o 
   1   6  10        0.85      -32.19     30.29 o 
   2   6  10      234.62      171.66     42.97 o 
   3   6  10     1346.58     1308.05     98.91 o 
   4   6  10      235.49      219.03     46.87 o 
   5   6  10       50.65       75.17     39.31 o 
   6   6  10       74.27       62.53     39.49 o 
   7   6  10        5.87        1.63     35.71 o 
   8   6  10      272.17      258.55     54.56 o 
   9   6  10      177.25      218.33     47.89 o 
  10   6  10        2.84      -26.31     37.93 o 
  11   6  10       10.47       -2.00     40.39 o 
 -17   7  10      328.37      295.83     63.93 o 
 -16   7  10       45.39      107.74     53.33 o 
 -15   7  10       78.70       42.85     47.49 o 
 -14   7  10     1213.81     1354.76    108.97 o 
 -13   7  10       66.48       33.23     33.55 o 
 -12   7  10     3010.78     3511.05    208.71 o 
 -11   7  10      610.34      746.63     71.76 o 
 -10   7  10      525.33      564.46     62.89 o 
  -9   7  10       65.45      134.74     51.49 o 
  -8   7  10       30.41        0.61     32.61 o 
  -7   7  10        1.76      -39.24     29.32 o 
  -6   7  10      124.78      120.23     27.76 o 
  -5   7  10     1145.80     1146.23    100.51 o 
  -4   7  10      145.09      119.79     34.07 o 
  -3   7  10     2089.85     1703.28    194.69 o 
  -2   7  10      149.57      111.31     55.06 o 
  -1   7  10       28.35        4.89     27.02 o 
   0   7  10        0.52      -17.55     26.50 o 
   1   7  10      141.43       49.64     62.52 o 
   2   7  10     1020.86      884.06    117.70 o 
   3   7  10       23.69       53.07     36.71 o 
   4   7  10     1442.18     1065.43     89.99 o 
   5   7  10     1076.64     1000.87    123.23 o 
   6   7  10      232.69      288.15     52.95 o 
   7   7  10      148.67      132.77     58.24 o 
   8   7  10        0.00      -40.77     36.55 o 
   9   7  10      166.54      277.07     53.24 o 
  10   7  10      354.23      297.50     55.25 o 
 -16   8  10      222.69      302.33     65.99 o 
 -15   8  10     1642.76     1703.60    151.01 o 
 -14   8  10       10.54       -5.47     45.13 o 
 -13   8  10      174.03      216.64     44.47 o 
 -12   8  10       79.11      105.73     46.10 o 
 -11   8  10      859.44      958.24     99.25 o 
 -10   8  10      849.00      942.00    153.94 o 
  -9   8  10        1.39      -50.75     33.83 o 
  -8   8  10      601.28      585.83    154.11 o 
  -7   8  10      660.52      690.70     71.72 o 
  -6   8  10        3.46        2.67     31.56 o 
  -5   8  10       40.48       17.17     30.56 o 
  -4   8  10      804.10      812.70    107.92 o 
  -3   8  10      413.26      370.60     47.96 o 
  -2   8  10        6.91      -10.55     33.11 o 
  -1   8  10       71.12       74.69     33.05 o 
   0   8  10      126.13       91.74     35.56 o 
   1   8  10      267.48      237.46     42.61 o 
   2   8  10      128.26      155.36     77.19 o 
   3   8  10      152.62      160.19     45.52 o 
   4   8  10      599.18      523.17     66.57 o 
   5   8  10      242.46      287.14     53.81 o 
   6   8  10     1297.61     1102.84    180.85 o 
   7   8  10      221.69      161.38     51.18 o 
   8   8  10      765.96      759.68     82.93 o 
   9   8  10      127.32      123.57     49.07 o 
 -14   9  10      111.22      200.65     57.87 o 
 -13   9  10      162.90      143.31     55.80 o 
 -12   9  10      145.82      138.96     53.15 o 
 -11   9  10        5.66      -59.93     41.97 o 
 -10   9  10        1.59      -22.70     41.88 o 
  -9   9  10      140.66      177.58     58.66 o 
  -8   9  10       14.64      -12.48     41.10 o 
  -7   9  10      491.54      545.62     69.06 o 
  -6   9  10        0.70       37.88     42.83 o 
  -5   9  10     1855.23     1897.66    195.08 o 
  -4   9  10      959.23     1017.08     90.52 o 
  -3   9  10      452.28      490.62     58.84 o 
  -2   9  10      502.86      535.20     59.35 o 
  -1   9  10      356.94      364.97     61.49 o 
   0   9  10      279.06      232.87     43.22 o 
   1   9  10        7.72       49.45     34.42 o 
   2   9  10       54.60       43.65     38.77 o 
   3   9  10      137.47       90.83     45.33 o 
   4   9  10      121.42       78.10     49.78 o 
   5   9  10      383.33      337.58     60.80 o 
   6   9  10        0.97      -14.83     42.66 o 
   7   9  10      231.45      122.51     76.01 o 
 -12  10  10       32.90      -36.45     44.38 o 
 -11  10  10      118.35       67.22     61.76 o 
 -10  10  10        1.50       56.27     51.78 o 
  -9  10  10      420.26      567.09    108.26 o 
  -8  10  10        0.70      -18.72     51.97 o 
  -7  10  10        0.47       67.62     48.61 o 
  -6  10  10      416.10      378.20     62.44 o 
  -5  10  10       25.89       18.36     36.85 o 
  -4  10  10      124.67       96.27     42.20 o 
  -3  10  10      124.39      114.52     41.66 o 
  -2  10  10       71.87       42.52     38.83 o 
  -1  10  10      397.19      475.23     57.73 o 
   0  10  10       35.17       83.75     39.34 o 
   1  10  10      442.77      399.39     55.11 o 
   2  10  10      169.11      141.76     41.82 o 
   3  10  10      113.36       79.81     48.06 o 
   4  10  10      253.65      151.14     63.02 o 
   5  10  10        7.93       43.69     47.23 o 
  -8  11  10       42.92       72.95     54.27 o 
  -7  11  10       33.01      102.88     60.74 o 
  -6  11  10       28.31       31.91     49.68 o 
  -5  11  10      381.58      342.50     66.30 o 
  -4  11  10        0.01        2.99     39.95 o 
  -3  11  10      176.88       76.29     44.81 o 
  -2  11  10       14.88       31.67     41.76 o 
  -1  11  10       26.00      -21.98     38.23 o 
   0  11  10       47.34       30.95     41.47 o 
   1  11  10       90.68      129.81     73.03 o 
 -21   1  11        2.36        7.20     53.88 o 
 -20   1  11       50.87       23.77     50.06 o 
 -19   1  11       50.58       38.39     46.37 o 
 -18   1  11        4.63      -26.34     41.27 o 
 -17   1  11      131.08      114.98     43.13 o 
 -16   1  11     1000.69     1058.24    112.69 o 
 -15   1  11     2655.42     2637.72    164.64 o 
 -14   1  11      549.27      523.26     60.71 o 
 -13   1  11     3901.22     4068.74    229.88 o 
 -12   1  11      305.86      337.11     48.28 o 
 -11   1  11     1888.39     1880.93    120.65 o 
 -10   1  11     2134.26     2112.45    129.51 o 
  -9   1  11     1683.98     1528.29    100.49 o 
  -8   1  11     1336.79     1165.44     74.53 o 
  -7   1  11     1407.44     1330.00    103.88 o 
  -6   1  11      349.75      481.19     57.05 o 
  -5   1  11        5.72       22.89     37.40 o 
  -4   1  11     2445.34     2730.29    329.93 o 
  -3   1  11      165.84      154.78     35.28 o 
  -2   1  11      832.54      853.09     79.84 o 
  -1   1  11      261.75      340.79     51.57 o 
   0   1  11      696.79      890.36     80.35 o 
   1   1  11     1201.77     1423.99     92.86 o 
   2   1  11      664.02      756.21     56.20 o 
   3   1  11      649.99      876.44     71.44 o 
   4   1  11      872.52      895.96     71.76 o 
   5   1  11      467.71      568.90     73.16 o 
   6   1  11      692.30      871.30     58.22 o 
   7   1  11      164.74      158.38     44.12 o 
   8   1  11        4.31        0.44     42.81 o 
   9   1  11      906.83     1019.64    141.98 o 
  10   1  11      243.36      251.71     97.56 o 
  11   1  11      765.09      864.45    146.00 o 
  12   1  11       97.35       96.48     64.21 o 
 -20   2  11       13.18      -31.79     46.42 o 
 -19   2  11       20.74       35.95     47.09 o 
 -18   2  11      370.26      304.91     60.74 o 
 -17   2  11        6.35      -40.60     38.06 o 
 -16   2  11      580.00      613.76     71.63 o 
 -15   2  11        2.00      -26.60     35.07 o 
 -14   2  11      179.20      198.29     45.54 o 
 -13   2  11     2278.73     2112.94    136.02 o 
 -12   2  11      347.62      310.30     46.91 o 
 -11   2  11     1867.41     1929.04    123.10 o 
 -10   2  11      818.79      822.28    100.43 o 
  -9   2  11     6498.23     6249.43    338.99 o 
  -8   2  11     1727.06     1690.10    125.86 o 
  -7   2  11     1304.42     1477.08    111.70 o 
  -6   2  11      682.64      604.38     61.37 o 
  -5   2  11        5.97       22.77     44.28 o 
  -4   2  11      424.80      442.92     97.65 o 
  -3   2  11     1105.18     1358.65     91.27 o 
  -2   2  11      264.59      381.92     43.90 o 
  -1   2  11     1301.34     1371.30     91.42 o 
   0   2  11        1.79       -0.53     27.74 o 
   1   2  11      443.64      515.39     47.92 o 
   2   2  11       90.84      140.97     54.59 o 
   3   2  11     1073.24     1051.04     97.61 o 
   4   2  11      490.33      637.25     76.29 o 
   5   2  11     2897.07     3407.89    201.32 o 
   6   2  11      242.53      231.31     81.05 o 
   7   2  11     1801.10     2153.12    142.45 o 
   8   2  11     1037.15     1262.36    121.07 o 
   9   2  11      309.56      353.70    110.42 o 
  10   2  11     1654.59     1920.00    159.21 o 
  11   2  11      195.29      150.26     97.82 o 
  12   2  11      651.62      547.12     74.15 o 
 -20   3  11        2.33      -70.31     46.87 o 
 -19   3  11      222.49      169.17     56.40 o 
 -18   3  11        2.60      -12.47     44.55 o 
 -17   3  11      475.71      678.75     77.08 o 
 -16   3  11      133.28      238.33     51.53 o 
 -15   3  11      710.46      831.48     79.09 o 
 -14   3  11      419.12      610.02    105.34 o 
 -13   3  11      119.19       90.73     47.75 o 
 -12   3  11     2651.10     2632.05    159.26 o 
 -11   3  11       10.31      -21.76     32.57 o 
 -10   3  11     5043.53     5063.52    277.27 o 
  -9   3  11      194.11      221.15     47.00 o 
  -8   3  11      112.84       73.31     32.55 o 
  -7   3  11     1367.29     1458.24     92.78 o 
  -6   3  11      363.34      402.93     41.92 o 
  -5   3  11      385.90      420.85     49.27 o 
  -4   3  11      638.20      714.89     58.28 o 
  -3   3  11      210.53      287.57     48.74 o 
  -2   3  11      374.76      345.69     52.70 o 
  -1   3  11        0.93      -25.01     26.92 o 
   0   3  11     1025.22     1022.86     96.20 o 
   1   3  11      111.56      155.55     48.67 o 
   2   3  11      418.99      535.83    102.38 o 
   3   3  11       99.35       44.74     52.32 o 
   4   3  11      726.07      933.69    143.24 o 
   5   3  11        0.87      -53.74     40.12 o 
   6   3  11     4763.58     5761.31    378.32 o 
   7   3  11     1469.72     1828.55    129.73 o 
   8   3  11       94.95      131.87     39.78 o 
   9   3  11      758.90      770.55     70.15 o 
  10   3  11        0.37       35.76     44.33 o 
  11   3  11      382.03      309.34     60.18 o 
  12   3  11        3.06       27.56     47.98 o 
 -19   4  11       98.26      142.73     51.26 o 
 -18   4  11      196.41      314.27     54.72 o 
 -17   4  11      274.70      330.54     54.84 o 
 -16   4  11      135.27      158.81     44.05 o 
 -15   4  11      111.95       96.55     39.66 o 
 -14   4  11      104.70      126.27     38.84 o 
 -13   4  11      176.48      212.18     41.83 o 
 -12   4  11     1021.72     1133.33    106.28 o 
 -11   4  11        7.35       16.21     27.66 o 
 -10   4  11     1597.71     1746.81    170.68 o 
  -9   4  11     1487.45     1578.80    225.03 o 
  -8   4  11       92.16       36.50     27.71 o 
  -7   4  11      803.76      775.50     59.59 o 
  -6   4  11      119.63       89.04     33.10 o 
  -5   4  11       96.26      173.66     39.38 o 
  -4   4  11       85.18       23.89     29.33 o 
  -3   4  11      197.80      249.10     38.53 o 
  -2   4  11     1153.98     1191.55     89.42 o 
  -1   4  11     2071.14     1894.20    171.73 o 
   0   4  11      663.58      721.13     66.70 o 
   1   4  11      389.62      408.32     53.21 o 
   2   4  11        0.05      -16.33     31.92 o 
   3   4  11       23.21       56.45     37.39 o 
   4   4  11      242.13      251.82     49.14 o 
   5   4  11        4.75      -45.38     34.24 o 
   6   4  11        0.41      -41.99     31.07 o 
   7   4  11        0.19       -7.02     35.16 o 
   8   4  11       35.15       29.17     37.57 o 
   9   4  11      125.21      100.91     46.70 o 
  10   4  11       19.76       77.02     42.39 o 
  11   4  11        0.00       20.98     46.46 o 
 -19   5  11       19.92        5.91     48.10 o 
 -18   5  11       51.96       81.41     47.57 o 
 -17   5  11       15.51        8.51     42.23 o 
 -16   5  11        0.74       35.59     40.66 o 
 -15   5  11      648.96      682.71     66.79 o 
 -14   5  11       10.66       62.43     37.16 o 
 -13   5  11       87.76       51.76     33.66 o 
 -12   5  11      633.86      758.83     72.78 o 
 -11   5  11        9.61      -47.30     31.53 o 
 -10   5  11     2584.67     2729.80    162.96 o 
  -9   5  11       20.33      -26.32     35.85 o 
  -8   5  11      321.55      289.97     51.46 o 
  -7   5  11      873.07      765.75     88.21 o 
  -6   5  11      354.35      461.90     70.26 o 
  -5   5  11      345.34      345.34     39.34 o 
  -4   5  11      712.19      756.02     63.85 o 
  -3   5  11        2.46       15.68     30.14 o 
  -2   5  11       18.52       43.86     32.45 o 
  -1   5  11       62.38       81.01     33.60 o 
   0   5  11       79.80       36.23     34.08 o 
   1   5  11       29.08       17.15     34.43 o 
   2   5  11       44.06       -1.27     36.69 o 
   3   5  11      593.72      631.48     66.52 o 
   4   5  11      348.14      382.18     56.05 o 
   5   5  11      153.36      139.76     44.05 o 
   6   5  11      334.67      282.72     95.55 o 
   7   5  11       72.07       43.23     36.90 o 
   8   5  11      475.21      523.53     79.51 o 
   9   5  11      601.44      525.65     74.32 o 
  10   5  11        1.40      -10.75     40.00 o 
  11   5  11      274.64      176.85     48.41 o 
 -18   6  11      134.09      158.62     61.14 o 
 -17   6  11       21.08       38.47     52.53 o 
 -16   6  11      150.76      143.48     52.81 o 
 -15   6  11      304.61      438.61     66.09 o 
 -14   6  11      547.95      680.01     93.40 o 
 -13   6  11     1670.91     1764.84    126.19 o 
 -12   6  11     1578.38     1596.07    119.38 o 
 -11   6  11      697.13      832.98     75.42 o 
 -10   6  11       63.27       32.90     36.99 o 
  -9   6  11      367.34      391.08     51.34 o 
  -8   6  11     1026.19     1000.53     78.52 o 
  -7   6  11       61.09       12.36     34.79 o 
  -6   6  11     2088.26     2025.36    111.99 o 
  -5   6  11      807.62      585.97     58.76 o 
  -4   6  11     1103.97      953.95     69.93 o 
  -3   6  11      504.58      422.71     47.53 o 
  -2   6  11        5.31       -1.35     33.93 o 
  -1   6  11       17.82        7.93     51.02 o 
   0   6  11     1951.20     1806.40    123.67 o 
   1   6  11     1498.31     1250.75     96.47 o 
   2   6  11       74.91       80.55     37.60 o 
   3   6  11      169.25      232.21     47.15 o 
   4   6  11      346.46      227.84     54.89 o 
   5   6  11      282.50      197.53     54.58 o 
   6   6  11       24.60       33.48     39.03 o 
   7   6  11      241.08      256.63     52.68 o 
   8   6  11      544.24      584.26     79.63 o 
   9   6  11        1.44       -9.33     38.03 o 
  10   6  11     1126.92      959.09     86.19 o 
 -17   7  11      324.52      317.84     66.30 o 
 -16   7  11       25.87      -52.00     47.43 o 
 -15   7  11      176.02      128.76     51.98 o 
 -14   7  11      838.90      806.75    112.14 o 
 -13   7  11       98.44       79.49     70.63 o 
 -12   7  11      360.18      341.48     94.26 o 
 -11   7  11       18.29      -34.93     74.95 o 
 -10   7  11      529.57      577.31     65.19 o 
  -9   7  11      269.32      213.77     51.77 o 
  -8   7  11      490.43      421.22    125.02 o 
  -7   7  11     1058.57     1082.81     80.27 o 
  -6   7  11      689.85      676.77     70.80 o 
  -5   7  11       60.10       20.24     30.21 o 
  -4   7  11       68.80       16.45     30.68 o 
  -3   7  11       70.29      115.72     36.53 o 
  -2   7  11      449.90      400.62     64.41 o 
  -1   7  11       31.35       -6.70     29.74 o 
   0   7  11       51.72       89.02     40.62 o 
   1   7  11      465.11      500.64     90.24 o 
   2   7  11     2443.13     2494.52    554.97 o 
   3   7  11      188.22      158.65     45.41 o 
   4   7  11      655.86      615.24     70.18 o 
   5   7  11        8.59       38.05     41.60 o 
   6   7  11      314.09      251.49     56.42 o 
   7   7  11       74.04      -33.13     38.36 o 
   8   7  11      251.54      196.98     54.64 o 
   9   7  11      636.60      553.36     66.05 o 
 -15   8  11      229.11      343.04     66.58 o 
 -14   8  11      155.93       84.48     74.73 o 
 -13   8  11       58.89       79.76     56.12 o 
 -12   8  11      166.33      212.33     52.43 o 
 -11   8  11        0.72       -5.44     41.96 o 
 -10   8  11       72.81       87.85     43.73 o 
  -9   8  11       37.32      -34.66     36.59 o 
  -8   8  11      468.80      424.93     70.14 o 
  -7   8  11     1423.81     1463.16    137.14 o 
  -6   8  11       97.57       39.73     43.08 o 
  -5   8  11       10.20      -16.08     31.17 o 
  -4   8  11       39.34       28.65     31.14 o 
  -3   8  11        0.75      -26.21     32.12 o 
  -2   8  11      142.54      126.13     38.01 o 
  -1   8  11      315.84      333.32     47.93 o 
   0   8  11      246.50      292.89     45.74 o 
   1   8  11      863.44      842.11     98.03 o 
   2   8  11      479.36      408.74     60.32 o 
   3   8  11       33.35      -20.11     39.54 o 
   4   8  11      218.19      208.61     52.07 o 
   5   8  11       88.87       93.53     46.06 o 
   6   8  11      271.92      164.96     53.77 o 
   7   8  11       35.72       27.85     45.98 o 
 -13   9  11       24.53       32.89     54.46 o 
 -12   9  11      386.52      501.73     70.17 o 
 -11   9  11       32.39       77.80     49.33 o 
 -10   9  11      220.26      202.16     95.58 o 
  -9   9  11      767.92      888.19    110.90 o 
  -8   9  11       93.58      177.10     53.14 o 
  -7   9  11       12.53       50.29     44.36 o 
  -6   9  11      728.87      633.24     74.40 o 
  -5   9  11      230.31      267.56     49.70 o 
  -4   9  11      435.09      424.13     55.17 o 
  -3   9  11      389.57      416.78     53.89 o 
  -2   9  11       32.14        9.46     35.17 o 
  -1   9  11      357.58      416.84     54.10 o 
   0   9  11       12.12       32.88     35.70 o 
   1   9  11       17.17       40.38     44.41 o 
   2   9  11       29.88       21.18     42.50 o 
   3   9  11      243.15      323.34     60.58 o 
   4   9  11      169.11      104.87     51.87 o 
   5   9  11      399.23      333.87     62.93 o 
 -11  10  11      348.68      407.81     70.13 o 
 -10  10  11      403.06      463.57     85.68 o 
  -9  10  11      729.03      928.51    128.38 o 
  -8  10  11      463.01      567.40    100.45 o 
  -7  10  11       22.24      -33.16     57.29 o 
  -6  10  11       81.49       86.48     50.89 o 
  -5  10  11        5.76       -6.16     45.28 o 
  -4  10  11      494.84      476.97     59.73 o 
  -3  10  11       57.83       29.16     39.16 o 
  -2  10  11        9.76       -6.31     38.04 o 
  -1  10  11       52.17       93.90     41.98 o 
   0  10  11        0.36      -41.18     35.09 o 
   1  10  11      117.40      145.26     43.05 o 
   2  10  11      132.65      163.19     58.43 o 
   3  10  11        5.61      -58.45     44.50 o 
  -6  11  11        5.88      -21.66     49.22 o 
  -5  11  11      479.49      564.60     85.22 o 
  -4  11  11        0.23       28.98     48.74 o 
  -3  11  11      596.40      680.01     99.17 o 
 -20   0  12      230.05      346.59     96.63 o 
 -19   0  12       77.77       83.73     76.73 o 
 -18   0  12      164.91      115.46     73.47 o 
 -17   0  12       61.75       73.93     62.40 o 
 -16   0  12      399.32      398.83     87.28 o 
 -15   0  12        2.11       37.13     54.53 o 
 -14   0  12      222.09      153.51     60.20 o 
 -13   0  12      197.81       74.72     76.59 o 
 -12   0  12     2245.12     1919.84    195.74 o 
 -11   0  12    13260.05    12340.69   1015.08 o 
 -10   0  12     5411.34     5111.12    396.77 o 
  -9   0  12     1200.19     1154.00    125.59 o 
  -8   0  12      556.88      534.75     77.82 o 
  -7   0  12    20380.75    19956.79   1544.39 o 
  -6   0  12      173.20      159.31     53.46 o 
  -5   0  12     1517.77     1851.04    171.86 o 
  -4   0  12     1372.73     1636.12    160.06 o 
  -3   0  12     1344.04     1526.54    176.25 o 
  -2   0  12      838.84     1021.92    117.18 o 
  -1   0  12       53.49       78.81     67.20 o 
   0   0  12       14.65       46.81     44.18 o 
   1   0  12      544.92      608.01     79.66 o 
   2   0  12      144.11       78.40     47.06 o 
   3   0  12      531.77      670.43     85.71 o 
   4   0  12       33.40      -11.18     59.75 o 
   5   0  12      879.98     1104.20    162.92 o 
   6   0  12       27.54       47.29     62.19 o 
   7   0  12     1414.71     1347.45    202.11 o 
   8   0  12      294.13      310.51    101.02 o 
 -20   1  12      103.33       98.16     54.00 o 
 -19   1  12      117.28      261.22     61.40 o 
 -18   1  12      215.19      195.87     53.95 o 
 -17   1  12       13.21       -5.05     39.22 o 
 -16   1  12       23.67       11.51     39.20 o 
 -15   1  12       66.63       96.58     42.38 o 
 -14   1  12       82.90       12.88     34.46 o 
 -13   1  12      980.95      947.35     81.06 o 
 -12   1  12      372.11      319.58     57.10 o 
 -11   1  12      115.38       98.24     33.59 o 
 -10   1  12     1015.61      990.74     76.67 o 
  -9   1  12     1057.47      878.49     70.21 o 
  -8   1  12     3254.77     3061.93    160.42 o 
  -7   1  12       14.04       14.22     31.49 o 
  -6   1  12       19.78       -0.59     41.95 o 
  -5   1  12     3657.05     4166.41    342.76 o 
  -4   1  12      182.15      150.87     37.88 o 
  -3   1  12     2620.08     3114.64    182.92 o 
  -2   1  12     2726.74     2930.48    204.27 o 
  -1   1  12      349.81      479.64     61.92 o 
   0   1  12       59.74       99.82     34.58 o 
   1   1  12      443.96      587.91     51.03 o 
   2   1  12      316.53      375.93     48.44 o 
   3   1  12      435.73      580.49     58.99 o 
   4   1  12       28.05        7.94     46.22 o 
   5   1  12      160.53      122.74     58.75 o 
   6   1  12      275.96      416.30     83.20 o 
   7   1  12      215.42      285.46     79.17 o 
   8   1  12      790.70     1002.58    102.80 o 
   9   1  12        2.70       -6.42     49.15 o 
  10   1  12      225.54      323.01     69.13 o 
  11   1  12      445.61      509.94    106.93 o 
 -20   2  12        4.36       25.98     53.30 o 
 -19   2  12       57.16       21.77     48.62 o 
 -18   2  12        4.19       32.82     44.88 o 
 -17   2  12       68.03       16.88     44.72 o 
 -16   2  12      261.64      338.24     57.06 o 
 -15   2  12      123.22      111.17     43.14 o 
 -14   2  12       11.87       38.49     36.79 o 
 -13   2  12       50.51       62.40     35.83 o 
 -12   2  12       99.45       81.36     36.52 o 
 -11   2  12      608.21      580.47     61.27 o 
 -10   2  12      790.74      699.56     74.88 o 
  -9   2  12      470.36      393.32     49.99 o 
  -8   2  12      923.81      816.16     67.25 o 
  -7   2  12     2778.29     2750.28    234.34 o 
  -6   2  12      476.11      473.16     56.10 o 
  -5   2  12      255.71      263.17     58.82 o 
  -4   2  12     1803.45     1781.22    121.60 o 
  -3   2  12      329.02      332.48     44.74 o 
  -2   2  12      151.46      131.42     34.69 o 
  -1   2  12       40.99       21.35     31.20 o 
   0   2  12       42.05       45.25     31.72 o 
   1   2  12      226.57      207.46     97.37 o 
   2   2  12      114.05      127.54     48.07 o 
   3   2  12      331.34      402.49     64.53 o 
   4   2  12     1370.60     1560.30    151.38 o 
   5   2  12      582.78      652.11     89.57 o 
   6   2  12       65.87      101.39     50.07 o 
   7   2  12        0.63        8.64     44.47 o 
   8   2  12        4.15       50.55     49.78 o 
   9   2  12      299.19      360.64     71.97 o 
  10   2  12       36.66       87.93     59.26 o 
  11   2  12      125.10      149.09     65.53 o 
 -19   3  12       11.01       71.87     54.62 o 
 -18   3  12        5.05      -38.74     49.53 o 
 -17   3  12      158.96      124.82     61.28 o 
 -16   3  12      189.60      220.00     51.75 o 
 -15   3  12        6.99      -23.72     51.40 o 
 -14   3  12       15.26       22.13     37.52 o 
 -13   3  12     1439.38     1513.28    108.22 o 
 -12   3  12       18.23      -20.18     32.56 o 
 -11   3  12     1141.74     1121.44     99.62 o 
 -10   3  12      703.03      733.45     67.79 o 
  -9   3  12      976.46     1105.65    123.14 o 
  -8   3  12      553.89      611.20     81.41 o 
  -7   3  12        4.99      -38.26     25.51 o 
  -6   3  12        9.15       15.02     31.46 o 
  -5   3  12     4410.03     4318.96    353.47 o 
  -4   3  12      754.52      836.21     81.79 o 
  -3   3  12      536.92      502.22     75.18 o 
  -2   3  12     1848.26     2195.36    159.49 o 
  -1   3  12     1149.82     1200.86    117.51 o 
   0   3  12      208.19      323.20     59.83 o 
   1   3  12      242.92      170.62     51.26 o 
   2   3  12        7.28       28.59     43.37 o 
   3   3  12        5.45       55.37     45.89 o 
   4   3  12      187.71      223.20     67.39 o 
   5   3  12     1045.38     1093.25    108.06 o 
   6   3  12      503.91      584.32     80.67 o 
   7   3  12      351.01      529.91     80.68 o 
   8   3  12      278.55      154.07     48.33 o 
   9   3  12      140.36      182.23     69.95 o 
  10   3  12       38.41       90.28     49.60 o 
  11   3  12      627.04      612.84    104.22 o 
 -19   4  12        5.03       21.48     50.98 o 
 -18   4  12       17.09       32.23     48.49 o 
 -17   4  12       15.01       10.55     44.07 o 
 -16   4  12       70.15       26.83     59.38 o 
 -15   4  12      156.17      180.71     47.33 o 
 -14   4  12       29.35      -16.15     43.35 o 
 -13   4  12      331.31      316.58     51.48 o 
 -12   4  12      494.91      630.72     76.19 o 
 -11   4  12     3589.38     3612.42    331.24 o 
 -10   4  12     2933.61     2837.39    329.71 o 
  -9   4  12     1091.47     1037.23    122.02 o 
  -8   4  12       50.89       44.57     50.68 o 
  -7   4  12     2451.27     2563.89    174.28 o 
  -6   4  12     3293.40     3281.62    214.12 o 
  -5   4  12      357.47      402.56     48.18 o 
  -4   4  12     2339.52     2322.39    139.62 o 
  -3   4  12        1.04       41.48     38.90 o 
  -2   4  12     1210.70     1427.13    103.24 o 
  -1   4  12      260.54      187.64     48.87 o 
   0   4  12       24.29      -12.87     32.86 o 
   1   4  12      668.51      654.02     66.32 o 
   2   4  12      421.41      424.25     66.14 o 
   3   4  12      394.68      467.27     89.24 o 
   4   4  12      133.39      176.00     45.62 o 
   5   4  12      566.36      553.50     65.18 o 
   6   4  12      449.75      467.57     63.94 o 
   7   4  12     1122.35     1222.14    100.78 o 
   8   4  12        6.45      -26.11     37.35 o 
   9   4  12      671.11      753.68     80.60 o 
  10   4  12      113.22      168.63     56.08 o 
 -18   5  12       63.18       68.51     46.94 o 
 -17   5  12        1.67      -33.34     39.79 o 
 -16   5  12        2.08        0.74     39.36 o 
 -15   5  12       39.18       13.46     43.49 o 
 -14   5  12       43.07       89.29     46.00 o 
 -13   5  12      172.00       96.24     50.90 o 
 -12   5  12     1017.20      994.83    406.30 o 
 -11   5  12       15.03       -2.26     41.15 o 
 -10   5  12     2293.59     2343.01    168.23 o 
  -9   5  12      193.23      294.36     54.44 o 
  -8   5  12     2167.96     2055.86    271.09 o 
  -7   5  12        1.48       23.92     34.52 o 
  -6   5  12     1258.42     1229.26     88.93 o 
  -5   5  12     1077.76     1159.09     95.90 o 
  -4   5  12     1092.23     1110.86    130.49 o 
  -3   5  12      365.13      402.69     54.70 o 
  -2   5  12       55.69       19.08     41.43 o 
  -1   5  12      266.24      205.43     46.85 o 
   0   5  12      375.29      411.34     60.18 o 
   1   5  12       28.16       38.28     37.35 o 
   2   5  12      744.78      583.86     65.81 o 
   3   5  12       99.09       58.08     40.07 o 
   4   5  12      306.13      195.59     49.01 o 
   5   5  12       23.59        4.14     39.05 o 
   6   5  12      696.60      582.05     69.13 o 
   7   5  12       25.92      -12.06     43.38 o 
   8   5  12      726.69      633.73     77.26 o 
   9   5  12        6.53       -1.87     39.70 o 
 -17   6  12        9.07      -15.83     49.24 o 
 -16   6  12      386.28      384.39     76.96 o 
 -15   6  12       94.17       88.91     47.92 o 
 -14   6  12      205.40      222.31     53.92 o 
 -13   6  12       54.14      -11.67     50.56 o 
 -12   6  12       46.24       28.30     45.98 o 
 -11   6  12       51.25       19.04     37.95 o 
 -10   6  12      198.22      110.54     63.04 o 
  -9   6  12       33.61       46.69     43.10 o 
  -8   6  12       60.58        6.08     38.80 o 
  -7   6  12        7.95       17.31     39.87 o 
  -6   6  12        9.51       -6.20     31.10 o 
  -5   6  12        0.35      -13.43     31.75 o 
  -4   6  12       42.67        7.16     59.75 o 
  -3   6  12        6.74      -43.45     34.49 o 
  -2   6  12       90.31       96.08     39.45 o 
  -1   6  12      297.71      367.62     54.24 o 
   0   6  12     2467.86     2280.59    160.09 o 
   1   6  12      141.00      213.70     56.26 o 
   2   6  12      809.20      744.48    121.55 o 
   3   6  12      114.53      138.64     56.81 o 
   4   6  12        1.30      -14.85     37.13 o 
   5   6  12       13.79       68.36     43.05 o 
   6   6  12      203.52      197.25     51.99 o 
   7   6  12        6.96      -23.83     43.54 o 
   8   6  12      165.21      130.16     51.14 o 
 -16   7  12      162.57      166.32     57.03 o 
 -15   7  12      156.04      141.15     54.15 o 
 -14   7  12       60.53       93.63     50.09 o 
 -13   7  12      231.36      185.69     75.28 o 
 -12   7  12       55.56       34.79     44.11 o 
 -11   7  12      151.41      119.86     45.00 o 
 -10   7  12      432.22      380.93     55.89 o 
  -9   7  12        0.04        2.24     41.43 o 
  -8   7  12      597.65      579.57     93.80 o 
  -7   7  12      352.05      238.56     60.06 o 
  -6   7  12      171.36      199.10     47.83 o 
  -5   7  12      246.81      250.70     53.80 o 
  -4   7  12        1.26      -28.04     30.35 o 
  -3   7  12       31.52        7.62     30.46 o 
  -2   7  12      198.08      119.35     44.03 o 
  -1   7  12       11.07        1.31     38.23 o 
   0   7  12       28.92      -10.06     38.01 o 
   1   7  12       30.89      -13.31     36.95 o 
   2   7  12        1.78       -1.36     38.47 o 
   3   7  12      376.97      335.82     97.36 o 
   4   7  12        0.17      -45.90     39.58 o 
   5   7  12       56.87       32.65     47.34 o 
   6   7  12      222.48      127.87     51.09 o 
   7   7  12       14.45      -23.72     44.74 o 
 -15   8  12        2.33        3.39     50.70 o 
 -14   8  12        1.52      -52.61     47.08 o 
 -13   8  12        6.12       30.31     58.60 o 
 -12   8  12      611.53      799.40    126.53 o 
 -11   8  12      679.33      650.11     73.55 o 
 -10   8  12      304.84      350.10     87.06 o 
  -9   8  12      192.20       74.36     74.37 o 
  -8   8  12       10.57       19.35     41.31 o 
  -7   8  12      905.23      844.23    107.24 o 
  -6   8  12      569.25      524.57     80.74 o 
  -5   8  12        5.67       -9.87     33.04 o 
  -4   8  12      361.40      347.95     50.34 o 
  -3   8  12      237.32      242.06     46.20 o 
  -2   8  12     1213.69     1179.24     95.30 o 
  -1   8  12      314.06      358.31     60.99 o 
   0   8  12      261.79      240.18     53.46 o 
   1   8  12       53.26       -0.10     40.93 o 
   2   8  12       11.14      -25.77     40.82 o 
   3   8  12        3.07       -6.79     54.99 o 
   4   8  12      132.58       64.81     49.73 o 
   5   8  12       19.34      -16.19     43.12 o 
   6   8  12       26.89       56.56     47.74 o 
 -12   9  12      225.42      403.33     97.41 o 
 -11   9  12       68.82       78.07     77.52 o 
 -10   9  12      320.97      416.56     67.07 o 
  -9   9  12       67.17       84.95     50.77 o 
  -8   9  12      478.03      486.07    147.89 o 
  -7   9  12        3.43      -57.82     43.93 o 
  -6   9  12      177.84      287.92     60.70 o 
  -5   9  12      492.02      474.25     89.31 o 
  -4   9  12        0.75      -15.88     36.73 o 
  -3   9  12      244.28      223.66     46.84 o 
  -2   9  12       42.27       51.25     36.91 o 
  -1   9  12      323.19      266.31     48.10 o 
   0   9  12      122.35       42.42     49.40 o 
   1   9  12      452.26      400.49     82.32 o 
   2   9  12      274.69      251.12     58.83 o 
   3   9  12      100.71       87.07     50.74 o 
   4   9  12      230.85      148.23     58.53 o 
  -9  10  12        6.69       26.82     52.42 o 
  -8  10  12       41.79       50.68     56.00 o 
  -7  10  12        1.49      -15.60     48.29 o 
  -6  10  12        9.60       31.47     56.55 o 
  -5  10  12      151.10      146.22     55.75 o 
  -4  10  12        0.34       13.01     47.61 o 
  -3  10  12      160.86      125.84     45.05 o 
  -2  10  12       58.01       65.67     42.71 o 
  -1  10  12       47.77      -17.31     38.82 o 
   0  10  12      599.77      589.31    104.52 o 
 -20   1  13       20.64       64.06     54.21 o 
 -19   1  13      152.28      273.13     68.77 o 
 -18   1  13       14.53       18.90     50.39 o 
 -17   1  13      214.82      235.17     55.60 o 
 -16   1  13       22.83       39.20     41.18 o 
 -15   1  13      348.08      376.14     59.01 o 
 -14   1  13       20.14       12.01     47.67 o 
 -13   1  13      887.69      800.48     74.22 o 
 -12   1  13        4.23       -9.05     31.11 o 
 -11   1  13      483.88      423.31     52.17 o 
 -10   1  13      121.84      117.09     42.63 o 
  -9   1  13      170.40      139.65     36.38 o 
  -8   1  13     1554.86     1388.09     87.12 o 
  -7   1  13      900.02      954.37     77.88 o 
  -6   1  13     1995.64     2472.24    179.11 o 
  -5   1  13      641.98      782.22    119.73 o 
  -4   1  13     1182.97     1168.02     87.17 o 
  -3   1  13      674.70      685.16     93.30 o 
  -2   1  13      176.91      209.48     49.85 o 
  -1   1  13     4726.27     5260.73    346.78 o 
   0   1  13     1305.55     1463.77     96.37 o 
   1   1  13     2379.16     2613.17    189.08 o 
   2   1  13      285.33      417.94     87.33 o 
   3   1  13        8.44        9.50     42.26 o 
   4   1  13      149.62      153.59     65.33 o 
   5   1  13      117.10      231.85     70.85 o 
   6   1  13        6.23      -33.79     59.47 o 
   7   1  13      320.91      350.90     87.26 o 
   8   1  13       24.35      -26.27     60.02 o 
   9   1  13        0.16      -90.09     62.66 o 
  10   1  13      151.24      193.44    133.69 o 
 -19   2  13      253.52      353.44     68.38 o 
 -18   2  13      683.11      899.27     92.16 o 
 -17   2  13        3.03       20.17     52.06 o 
 -16   2  13        4.09      -53.11     37.97 o 
 -15   2  13        2.82      -50.17     35.46 o 
 -14   2  13       72.16       56.51     36.77 o 
 -13   2  13        4.67      -48.23     32.15 o 
 -12   2  13      175.02      169.04     41.87 o 
 -11   2  13        0.92      -34.70     46.00 o 
 -10   2  13      467.30      391.82     59.83 o 
  -9   2  13     3305.49     3313.61    191.53 o 
  -8   2  13     1464.86     1357.43    108.44 o 
  -7   2  13     4876.04     5123.78    329.01 o 
  -6   2  13       43.97       80.49     87.48 o 
  -5   2  13     8327.40     8082.04    516.20 o 
  -4   2  13        5.21      -23.70     38.99 o 
  -3   2  13        6.03        3.77     37.40 o 
  -2   2  13      877.14      969.63     90.09 o 
  -1   2  13      669.72      636.02     79.59 o 
   0   2  13      820.13     1136.42    154.29 o 
   1   2  13     3122.86     3131.07    324.41 o 
   2   2  13      905.02      837.13    100.98 o 
   3   2  13      256.70      124.66     49.29 o 
   4   2  13     1188.32     1280.77    118.48 o 
   5   2  13     1407.94     1597.67    171.60 o 
   6   2  13       12.51       60.92     62.83 o 
   7   2  13      244.98      432.16     91.34 o 
   8   2  13       92.71      120.90     70.14 o 
   9   2  13      846.98      939.36    107.51 o 
  10   2  13        1.53       31.12     58.05 o 
 -19   3  13      308.81      418.26     72.40 o 
 -18   3  13      426.22      515.95     85.54 o 
 -17   3  13      319.67      228.71     77.50 o 
 -16   3  13       97.80      153.76     50.12 o 
 -15   3  13        9.69      -21.10     37.85 o 
 -14   3  13       17.20       38.99     37.04 o 
 -13   3  13        2.11      -39.58     32.33 o 
 -12   3  13       79.99       49.29     36.26 o 
 -11   3  13      604.47      507.20    102.48 o 
 -10   3  13      349.38      311.40     49.10 o 
  -9   3  13      221.61      120.20     46.77 o 
  -8   3  13     1475.12     1422.55    235.64 o 
  -7   3  13        0.16      -39.61     33.61 o 
  -6   3  13     1114.51     1190.62    126.79 o 
  -5   3  13       83.53       84.28     42.98 o 
  -4   3  13     1704.60     1709.49    134.78 o 
  -3   3  13      773.64      859.62     86.19 o 
  -2   3  13      503.69      457.08     71.39 o 
  -1   3  13       22.80       -3.83     43.85 o 
   0   3  13     1548.56     1413.92    124.48 o 
   1   3  13        2.32      -61.78     41.18 o 
   2   3  13      100.70      133.70     51.66 o 
   3   3  13      793.63      867.43     95.51 o 
   4   3  13     1530.66     1579.08    171.77 o 
   5   3  13       24.26      -41.42     46.85 o 
   6   3  13      397.32      466.80     92.16 o 
   7   3  13       81.84       79.28     67.17 o 
   8   3  13      581.94      634.17    108.69 o 
   9   3  13       18.71      112.77     51.40 o 
 -18   4  13        8.15      -19.89     48.20 o 
 -17   4  13        5.24       21.97     47.25 o 
 -16   4  13      286.44      355.75    108.58 o 
 -15   4  13        1.77        8.57     39.91 o 
 -14   4  13      667.66      808.48    103.72 o 
 -13   4  13        0.32      -35.27     72.41 o 
 -12   4  13      528.12      535.58     91.55 o 
 -11   4  13      150.00      175.83     66.16 o 
 -10   4  13       21.44       17.98     58.32 o 
  -9   4  13      170.17      154.80     59.63 o 
  -8   4  13      100.97      110.03     93.78 o 
  -7   4  13      253.42      298.08     67.42 o 
  -6   4  13       56.06       50.40     33.71 o 
  -5   4  13      188.80      211.40     42.92 o 
  -4   4  13        2.06       -0.33     40.47 o 
  -3   4  13      345.96      428.13     56.08 o 
  -2   4  13      484.44      528.87     70.22 o 
  -1   4  13        2.07       23.78     36.20 o 
   0   4  13      120.52      105.75     42.18 o 
   1   4  13        1.15       -6.35     36.23 o 
   2   4  13      324.18      280.99     51.23 o 
   3   4  13       73.28       52.63     41.85 o 
   4   4  13      137.50       91.26     44.14 o 
   5   4  13      121.92      148.91     47.13 o 
   6   4  13       67.34      106.42     48.04 o 
   7   4  13        0.62      -19.25     42.82 o 
   8   4  13       32.38       69.06     53.97 o 
   9   4  13        4.79       15.05     55.62 o 
 -18   5  13        3.37       -0.85     72.88 o 
 -17   5  13       10.55      -17.56     54.10 o 
 -16   5  13        6.32       -7.63     51.71 o 
 -15   5  13        4.63      -22.16     47.99 o 
 -14   5  13       20.18       26.95     51.40 o 
 -13   5  13      332.97      320.77     93.86 o 
 -12   5  13      122.67      126.63    125.95 o 
 -11   5  13       97.22      171.23     88.27 o 
 -10   5  13       12.14       32.09     56.52 o 
  -9   5  13     1121.94      959.09    119.90 o 
  -8   5  13      437.41      505.83     88.15 o 
  -7   5  13       15.02      -65.34     47.18 o 
  -6   5  13      840.52      823.92     89.30 o 
  -5   5  13     1023.65     1130.38    103.19 o 
  -4   5  13      521.02      446.58     57.04 o 
  -3   5  13      976.39     1112.78    136.19 o 
  -2   5  13      532.73      637.43     86.62 o 
  -1   5  13      302.62      394.57     74.89 o 
   0   5  13     1486.84     1336.73    103.88 o 
   1   5  13      116.92      123.98     44.65 o 
   2   5  13       27.34       -5.37     52.88 o 
   3   5  13       20.52      -53.77     37.89 o 
   4   5  13      290.00      217.56     51.27 o 
   5   5  13       18.13        0.77     42.41 o 
   6   5  13        5.64        5.88     43.54 o 
   7   5  13      107.68       97.39     50.71 o 
   8   5  13       19.33      -11.88     47.45 o 
 -17   6  13       77.46      138.61     64.83 o 
 -16   6  13      409.44      397.00     79.05 o 
 -15   6  13       26.83      -34.01     51.57 o 
 -14   6  13       57.12       40.49     55.47 o 
 -13   6  13       85.24      195.80     84.47 o 
 -12   6  13      275.20      212.33     99.23 o 
 -11   6  13      179.05      164.18     54.05 o 
 -10   6  13      498.03      557.44     73.24 o 
  -9   6  13      981.22      884.12     91.17 o 
  -8   6  13     1199.54     1024.41    120.19 o 
  -7   6  13      583.24      674.53    139.64 o 
  -6   6  13        0.16      -34.70     60.28 o 
  -5   6  13      989.52      859.30     80.18 o 
  -4   6  13      202.10      144.21     53.55 o 
  -3   6  13        9.11        9.95     37.88 o 
  -2   6  13      803.04      810.41     78.93 o 
  -1   6  13       32.32       -2.21     38.76 o 
   0   6  13     2389.81     2134.90    195.28 o 
   1   6  13     1435.77     1416.91    177.59 o 
   2   6  13       81.26       99.98     44.64 o 
   3   6  13      647.62      532.38     76.68 o 
   4   6  13      253.22      205.34     51.81 o 
   5   6  13        2.55      -48.48     40.54 o 
   6   6  13      188.17      156.00     84.01 o 
   7   6  13      104.80      128.28     52.07 o 
 -15   7  13       51.68       96.66     55.27 o 
 -14   7  13       45.58       27.97     49.33 o 
 -13   7  13      295.07      453.03    227.05 o 
 -12   7  13      133.80      236.00    106.61 o 
 -11   7  13       50.56       60.17     52.44 o 
 -10   7  13      617.49      556.79     79.36 o 
  -9   7  13       17.63      -34.92     97.01 o 
  -8   7  13     1893.22     1789.44    202.00 o 
  -7   7  13      137.52       73.47     64.48 o 
  -6   7  13      893.21      845.52     98.20 o 
  -5   7  13      137.28       63.13     41.67 o 
  -4   7  13      129.68      114.12     44.95 o 
  -3   7  13       21.28      -29.25     38.76 o 
  -2   7  13      161.72      260.78     53.00 o 
  -1   7  13      141.29      132.34     46.20 o 
   0   7  13      320.45      287.11     55.75 o 
   1   7  13      185.35      141.43     49.23 o 
   2   7  13      455.65      467.30     87.95 o 
   3   7  13      373.64      302.83     58.76 o 
   4   7  13      522.53      474.97    104.79 o 
   5   7  13      266.16      244.14     58.44 o 
   6   7  13      297.39      145.56     52.97 o 
 -13   8  13       95.39      -14.78     71.82 o 
 -11   8  13       41.80       17.55    149.38 o 
 -10   8  13        4.66        5.09     65.27 o 
  -9   8  13       76.88      128.33     61.65 o 
  -8   8  13      104.31       87.89     48.46 o 
  -7   8  13      188.90      157.24     51.12 o 
  -6   8  13      293.99      310.77     58.92 o 
  -5   8  13        2.29       19.60     43.81 o 
  -4   8  13       53.43       51.94     47.97 o 
  -3   8  13       36.63       11.10     43.07 o 
  -2   8  13       13.86      -16.10     43.53 o 
  -1   8  13       70.46       96.63     50.04 o 
   0   8  13       19.00      -12.51     41.19 o 
   1   8  13        9.64       -9.78     43.34 o 
   2   8  13      230.92      150.78     76.67 o 
   3   8  13       38.90       28.63     47.12 o 
   4   8  13        0.29        2.93     48.96 o 
 -11   9  13        7.06       -0.41     57.89 o 
 -10   9  13       19.82      -41.36     47.07 o 
  -9   9  13        0.39      -44.16     45.94 o 
  -8   9  13       49.41      151.90     69.58 o 
  -7   9  13      484.59      554.94     75.94 o 
  -6   9  13     1842.80     1921.71    167.05 o 
  -5   9  13      316.49      312.39     64.26 o 
  -4   9  13       71.86       64.78     51.25 o 
  -3   9  13      247.30      250.03     50.25 o 
  -2   9  13        0.20       -8.51     47.23 o 
  -1   9  13        6.07      -42.46     45.46 o 
   0   9  13      262.74      205.63     59.60 o 
   1   9  13       20.24       33.09     48.66 o 
 -19   0  14      374.67      464.41    106.37 o 
 -18   0  14      243.68      361.90     94.52 o 
 -17   0  14      342.30      553.43    102.97 o 
 -16   0  14       82.69       79.21     90.99 o 
 -15   0  14      137.80      110.95     63.18 o 
 -14   0  14      354.29      344.71     76.33 o 
 -13   0  14      347.62      220.48     65.86 o 
 -12   0  14       25.33       -4.20     45.44 o 
 -11   0  14     1082.59      881.18    107.41 o 
 -10   0  14       46.73        4.68     43.04 o 
  -9   0  14      126.89       67.20     76.23 o 
  -8   0  14      517.94      435.02     76.79 o 
  -7   0  14     1848.22     2033.29    188.91 o 
  -6   0  14     1836.60     2144.31    199.43 o 
  -5   0  14     4215.88     4388.85    292.05 o 
  -4   0  14       99.86       -1.25     59.53 o 
  -3   0  14     8320.09     9362.17    753.13 o 
  -2   0  14      203.29      251.80     70.87 o 
  -1   0  14     1127.90     1568.64    162.16 o 
   0   0  14     1172.23     1084.19    101.10 o 
   1   0  14      400.64      527.31     86.98 o 
   2   0  14      221.82      470.86    137.13 o 
   3   0  14      940.44     1263.26    226.40 o 
   6   0  14        7.11      163.64    113.34 o 
   7   0  14      549.89      710.15    175.53 o 
   8   0  14      123.34      237.00    129.39 o 
   9   0  14        6.54        1.29    101.88 o 
 -19   1  14       34.98       50.88     50.16 o 
 -18   1  14        1.58        2.40     45.52 o 
 -17   1  14      186.30      304.45     59.83 o 
 -16   1  14       15.32       15.69     42.35 o 
 -15   1  14      118.63      103.56     50.73 o 
 -14   1  14       20.00      -36.61     35.67 o 
 -13   1  14      155.62       37.75     37.22 o 
 -12   1  14      255.85       95.80     38.79 o 
 -11   1  14       49.33       19.65     33.00 o 
 -10   1  14       67.30       62.89     73.09 o 
  -9   1  14      875.63      864.50     84.39 o 
  -8   1  14       54.53       17.73     32.03 o 
  -7   1  14      323.97      416.19     56.40 o 
  -6   1  14     3623.35     3692.41    259.36 o 
  -5   1  14        0.04       27.18     31.25 o 
  -4   1  14     2012.28     2063.65    120.21 o 
  -3   1  14       12.40        7.54     35.96 o 
  -2   1  14      991.42     1060.12    131.33 o 
  -1   1  14      688.85      710.07    128.50 o 
   0   1  14      147.65      180.27     67.42 o 
   1   1  14      473.04      636.47     78.91 o 
   2   1  14      128.20      144.76     70.12 o 
   3   1  14      457.33      727.91    108.94 o 
   4   1  14      127.29      151.82     65.14 o 
   5   1  14        1.01        4.75    123.23 o 
   6   1  14      183.95      388.61    142.57 o 
   7   1  14       31.84       10.17    104.17 o 
   8   1  14        5.90     -104.46     94.86 o 
   9   1  14      331.77      238.58    140.28 o 
 -19   2  14      279.39      331.50     76.69 o 
 -18   2  14      197.77      200.40     57.85 o 
 -17   2  14       74.72        7.73     45.69 o 
 -16   2  14       36.70      -55.79     37.19 o 
 -15   2  14        3.32       -2.07     37.73 o 
 -14   2  14      416.00      335.34     60.08 o 
 -13   2  14       87.43       61.70     39.21 o 
 -12   2  14      164.43      191.49     44.89 o 
 -11   2  14        4.10      -19.59     40.05 o 
 -10   2  14      143.61      184.23     48.61 o 
  -9   2  14        3.34      -45.97     30.65 o 
  -8   2  14      128.73       44.11     34.32 o 
  -7   2  14        2.45      -15.13     39.36 o 
  -6   2  14       75.95       83.58     53.63 o 
  -5   2  14      349.10      296.79     56.37 o 
  -4   2  14      153.55       83.71     44.54 o 
  -3   2  14        6.25       -4.22     41.88 o 
  -2   2  14      391.89      463.94     89.13 o 
  -1   2  14      602.91      660.43    112.06 o 
   0   2  14      396.69      454.45     70.11 o 
   1   2  14       61.82       -9.92     46.73 o 
   2   2  14      884.03     1021.37    120.40 o 
   3   2  14        1.20       23.61     47.18 o 
   4   2  14      757.05     1018.10    131.61 o 
   5   2  14        9.94      -52.34     56.43 o 
   6   2  14       11.63       -4.33     59.58 o 
   7   2  14       35.04       11.18    116.07 o 
   8   2  14       12.28      -46.74     65.55 o 
 -18   3  14       13.01       40.89     51.37 o 
 -17   3  14      305.15      350.49     65.51 o 
 -16   3  14       71.51       43.27     44.95 o 
 -15   3  14       41.42       39.61     40.61 o 
 -14   3  14      236.38      225.98     50.85 o 
 -13   3  14       84.10       94.81     42.02 o 
 -12   3  14        1.19       51.57     42.93 o 
 -11   3  14      219.18      287.59     73.90 o 
 -10   3  14      490.71      572.00     91.39 o 
  -9   3  14      239.43      125.57     60.96 o 
  -8   3  14       56.32       82.55     68.56 o 
  -7   3  14      128.84      173.10     60.61 o 
  -6   3  14      623.67      581.14     93.41 o 
  -5   3  14      294.31      324.03     59.39 o 
  -4   3  14     1380.28     1287.22    149.60 o 
  -3   3  14       10.58      -49.14     55.78 o 
  -2   3  14       21.08      -15.77     45.86 o 
  -1   3  14     1857.27     1687.30    145.85 o 
   0   3  14        2.11       -7.27     44.89 o 
   1   3  14      431.73      612.29     82.10 o 
   2   3  14       36.20      114.47     55.05 o 
   3   3  14     1233.92     1190.07    161.23 o 
   4   3  14      418.21      439.54    126.23 o 
   5   3  14       21.88       23.23     64.83 o 
   6   3  14        0.72      -41.56     64.98 o 
   7   3  14        3.91      -75.92     60.17 o 
   8   3  14        1.95       35.56     56.08 o 
 -18   4  14      122.45      -46.65     55.21 o 
 -17   4  14        2.18      -39.10     83.19 o 
 -16   4  14      454.87      553.65     82.51 o 
 -15   4  14      510.69      603.12    155.06 o 
 -14   4  14      471.55      461.50     76.30 o 
 -13   4  14       60.56       20.08     45.14 o 
 -12   4  14       87.19      131.59     70.21 o 
 -11   4  14       18.24        7.55    109.98 o 
 -10   4  14      944.43     1119.97    176.96 o 
  -9   4  14      108.81       47.65     58.55 o 
  -8   4  14      450.03      531.83     87.04 o 
  -7   4  14      638.05      545.17    110.98 o 
  -6   4  14      299.08      385.28     51.71 o 
  -5   4  14     1898.70     2032.64    153.77 o 
  -4   4  14       60.49       50.33     54.17 o 
  -3   4  14     4858.70     4393.58    254.26 o 
  -2   4  14      311.12      264.19     51.14 o 
  -1   4  14      117.62      126.23     43.51 o 
   0   4  14      796.78      847.18     80.57 o 
   1   4  14      832.31      795.42     91.52 o 
   2   4  14     1338.52     1253.15    116.07 o 
   3   4  14     1070.55     1100.63     95.23 o 
   4   4  14      275.64      239.39     53.73 o 
   5   4  14      649.02      677.57     77.55 o 
   6   4  14      435.48      395.39     63.38 o 
   7   4  14      112.42      142.40     58.71 o 
 -17   5  14       93.96       64.24     58.18 o 
 -16   5  14       31.99       51.24     54.75 o 
 -15   5  14       47.94       85.24     55.34 o 
 -14   5  14      370.75      378.10     71.34 o 
 -13   5  14      277.20      372.29    105.03 o 
 -12   5  14      236.01      203.45     74.02 o 
 -11   5  14      110.89      -71.50     72.65 o 
 -10   5  14       74.65       91.50     62.37 o 
  -9   5  14      410.65      398.88     85.83 o 
  -8   5  14      855.33      924.73    118.27 o 
  -7   5  14       33.09       39.60     58.41 o 
  -6   5  14     1624.87     1453.66    163.03 o 
  -5   5  14        0.26      -11.08     40.70 o 
  -4   5  14     1975.60     1875.07    155.10 o 
  -3   5  14       68.61       53.42     42.81 o 
  -2   5  14     4068.55     3731.51    218.18 o 
  -1   5  14      262.25      218.97     51.17 o 
   0   5  14      278.77      207.32     51.95 o 
   1   5  14      155.24       96.94     46.91 o 
   2   5  14      326.98      294.73     57.67 o 
   3   5  14       17.36        2.39     49.74 o 
   4   5  14      309.82      347.86     59.84 o 
   5   5  14      105.72       59.86     50.01 o 
   6   5  14      133.44       40.84     50.18 o 
 -16   6  14        2.43       52.29     60.84 o 
 -15   6  14      390.08      442.55     86.58 o 
 -14   6  14      141.75       45.81     59.80 o 
 -13   6  14       45.93      -19.82     61.37 o 
 -12   6  14      119.46       89.05    215.08 o 
 -11   6  14      104.81      108.04     99.73 o 
 -10   6  14       40.58      155.95     72.01 o 
  -9   6  14      321.76      272.11    126.81 o 
  -8   6  14        0.65      101.64     68.03 o 
  -7   6  14      179.40       21.60     68.10 o 
